# Supplementary material for: Artificial Intelligence–Based Multimodal Risk Assessment Model for Surgical Site Infection (AMRAMS): Development and Validation Study
Source: JMIR Med Inform. 2020 Jun 15;8(6):e18186. doi: 10.2196/18186 (PMC7325005; doi:10.2196/18186)
Supplement: Multimedia Appendix 2 [file medinform_v8i6e18186_app2.xlsx]

## Sheet: Multimedia Appendix 2
age	body_height	body_weight	WBC	NEUT%	LYMPH%	MONO%	EOS%	BASO%	LYMPH#	MONO#	EOS#	RBC	HGB	MCV	MCH	MCHC	PLT	PT	INR	FIB	APTT	TT	DD	TBIL	DBIL	IBIL	TBA	ALT	AST	TP	ALB	GLU	UREA	CREA	UA	K	NA	CA	PP	MG	pre_opt_los	gender	current_smoking_status	marital_history	insurance_type	anesthesia_type	is_emergency	label	group
81	155	48	5.97	50.95	28.18	11.1	9.08	0.69	1.68	0.66	0.54	3.016	90.3	92.5	29.94	323.4	200.4	12.5	0.942	6.308	28	13.2		12.3	1.5	10.8	4.7	11	23	60	30	4.2	5.6	55	381	4	141	2.17	1.19	0.9	19	female	FALSE	married	insurance	GA	FALSE	0	dev
300	160		7.54	71.5	13.37	11.56	3.35	0.22	1.01	0.87	0.25	3.567	111.2	91.4	31.19	340.9	172.5	17.7	1.381	4.373	26.9	13.2														4.3	140	2.13	1.06	0.88	14	female	FALSE	married	non-insurance	GA	FALSE	0	dev
67	158		12.47	81.74	10.24	7.34	0.64	0.24	1.274	0.914	0.074	3.09	103	96.1	33.3	347	287	13.7	1.19	3.14	33.3	18.9		24				19	99	69	26		4.4	39	139	3.8	130				6	female	FALSE	married	insurance	GA	FALSE	0	dev
85	160		6.69	72.06	18.99	8.12	0.32	0.51	1.27	0.54	0.02	2.602	77.9	92.7	29.94	322.9	201.2	14.6	1.117	7.158	29	15.8		11.9	3	8.9	2.3	17	15	55	24	6.2	5.6	50	255	3.9	137	2.14	1.32	0.86	18	female	FALSE	married	insurance	LA	FALSE	0	dev
45	160	53	5.37	54.5	27.4	8.4	9.31	0.4	1.47	0.45	0.501	3.74	114	96	30.5	318	203	12.9	0.975	3.685	29.4	13.1																			9	male	FALSE	married	non-insurance	GA	FALSE	0	dev
68	160	60	6.08	80.97	9.7	4.5	4.47	0.36	0.59	0.27	0.27	4.175	118.6	82.2	28.41	345.3	283.9	12.6	0.95	6.949	24.1	12.9		5.2	1.7	3.5		30	36	62	32		1.8	50	413	3.9	140				16	female	FALSE	married	insurance	GA	FALSE	0	dev
73	156	58	5.38	61.3	25.42	7.01	6.02	0.25	1.37	0.38	0.32	4.245	134.1	90.4	31.59	349	104	14.4	1.1	2.702	29.5	14.9		14.6	4.8	9.8	1.3	14	16	58	37		6	96	312						19	male	FALSE	married	insurance	SA	FALSE	0	dev
55	178	60	10.72	55.71	29.55	12.78	1.64	0.32	3.17	1.37	0.18	4.364	133.9	91.3	30.68	335.8	237.6	13.8	1.05	4.231	27.5	14.8		17.2	3.3	13.9	0.9	17	36	62	38	4.8	5.6	79	226	4	137	2.31	1.32	0.99	5	male	FALSE	married	insurance	SA	FALSE	0	dev
62	158		4.27	83.31	11.84	4.53	0.04	0.28	0.51	0.19	0	3.613	111	89.5	30.73	343.2	147	14.1	1.075	2.236	30.3	14.7		44.2	12.1	32.1	13.4	12	19	64	40		9.6	91	310	3.2	143	2.34	1.28	1.05	2	female	FALSE	married	non-insurance	GA	FALSE	0	dev
66	156	62	6.45	58.63	32.85	6.45	1.83	0.24	2.12	0.42	0.12	4.066	124.1	90.8	30.52	335.9	219	13.2	1	3.816	27.1	15.9	0.1																		6	female	FALSE	married	non-insurance	GA	FALSE	0	dev
49	142	50	5.57	60.22	28.92	9.47	1.32	0.07	1.61	0.53	0.07	3.405	101.2	86.2	29.73	344.7	242.4	13.4	1.017	3.306	29.5	14.5																			4	female	FALSE	married	non-insurance	GA	FALSE	0	dev
69	165	62	6.44	67	19.62	7.9	5.3	0.2	1.26	0.51	0.34	3.63	109	86.2	30	348	81	14.4	1.1	4.445	25.8	14.7																			11	female	FALSE	married	insurance	GA	FALSE	0	dev
54	172	80	5.67	59.58	27.1	10.06	2.94	0.32	1.54	0.57	0.17	4.764	144.7	87.5	30.38	347	214.2	12.8	0.967	2.473	27.8	15.2	0.1																		5	male	FALSE	married	non-insurance	GA	FALSE	0	dev
72	168	58	4.98	53.92	36.55	7.65	1.37	0.51	1.82	0.38	0.07	3.287	102.4	89.8	31.15	346.7	119.8	13.1	0.992	3.242	30.6	15.2	0.1																		4	male	FALSE	married	non-insurance	GA	FALSE	0	dev
50	170	60	5.92	70.04	21.29	5.4	3.01	0.26	1.26	0.32	0.18	4.79	151.7	90.8	31.68	348.7	163.6	15.1	1.159	3.781	28.7	14.3	0.1																		3	male	FALSE	married	non-insurance	GA	FALSE	0	dev
74	155	35	2.96	76.09	7.44	12.92	3.07	0.48	0.22	0.38	0.09	3.422	107.4	90.7	31.39	345.9	136.9	13.7	1.042	4.306	31.6	13.9	0.1	12	2.5	9.5	3.7	9	24	49	32	4.6	1	51	198	3.5	140				22	female	FALSE	married	non-insurance	GA	FALSE	0	dev
76	160	67	6.26	69.53	17.74	9.61	2.52	0.6	1.11	0.6	0.16	4.253	115.4	80.7	27.13	335.9	256.6	12.3	0.925	3.887	29	14.3																			4	female	FALSE	married	non-insurance	GA	FALSE	0	dev
47	168	68	3.68	66.55	24.8	6.33	2.3	0.02	0.91	0.23	0.08	4.093	129.3	91.1	31.58	346.3	264.3	11.6	0.868	6.696	25.6	11		8.7	0.9	7.8	0.9	11	20	75	40	5.18	4.5	45	282	3.4	140				1	female	FALSE	married	insurance	GA	FALSE	0	dev
80	171	76	6.82	46.85	42.76	6.86	2.71	0.82	2.92	0.47	0.18	4.64	147.4	92.6	31.78	343.2	217.6	12.6	0.95	2.924	30.6	15.1										5.5									6	male	FALSE	married	insurance	GA	FALSE	0	dev
53	165	75	5.69	57.1	30.4	9.61	2.21	0.68	1.73	0.55	0.13	4.853	148.8	91.3	30.67	335.8	255.2	13.9	1.058	3.934	36.9	11.6																			2	male	FALSE	married	insurance	GA	FALSE	0	dev
58	155	46	4.5	68.69	19.78	9.23	2.13	0.17	0.89	0.42	0.1	3.408	104.1	89.5	30.56	341.1	160.4							7	1.5	5.5	5.2	12	18	62	36		3.8	52	157	3.9	138	2.26	1.47	0.91	20	female	FALSE	married	non-insurance	GA	TRUE	0	dev
48	158	60	6.43	71.82	21.21	6.16	0.09	0.72	1.36	0.4	0.01	4.478	134.3	87.8	30.01	341.4	227.9	13.8	1.05	2.87	31.6	12.2																			3	female	FALSE	married	insurance	GA	FALSE	0	dev
49	170	65	6.22	64.22	25.84	8.76	0.93	0.25	1.61	0.54	0.06	4.51	145	94.8	32.16	338.9	207.8	13.5	1.025	3.18	25.1	13.9		12.5	2.5	10	3.1	19	25	67	40	5.8	2.9	42	217	4.3	140	2.27	1.18	1	9	female	FALSE	married	insurance	GA	FALSE	0	dev
79	150		4.97	48.72	42.98	6.07	1.67	0.56	2.14	0.3	0.08	4.282	132.2	90.1	30.88	342.7	261.3	14.1	1.075	3.406	24.9	14.9		12.4	2.6	9.8	5.3	18	16	66	37	5.8	4.5	82	281	3.4	139	2.32	1.19	0.85	19	female	FALSE	married	insurance	LA	FALSE	0	dev
57	165	60	5.83	74.02	13.92	7.32	4.21	0.53	0.81	0.43	0.25	3.665	102.5	84.1	27.97	332.3	311	13	0.983	3.891	26.5	12.7	1.1																		8	female	FALSE	married	non-insurance	GA	FALSE	0	dev
76	146	38	3.45	61.17	25.84	12.42	0.09	0.48	0.89	0.43	0	3.713	116.4	91.4	31.37	343	218.4	13.4	1.017	3.971	30.8	12.6		8.2	1.8	6.4	3.1	12	23	61	35	4.5	4.2	61	173	3.7	140	2.17	0.91	1.01	3	female	FALSE	married	insurance	GA	FALSE	0	dev
34	160	62.5	5.57	57.09	34.31	6.99	1.35	0.26	1.91	0.39	0.08	4.332	124.1	85	28.64	336.9	299.9	14.3	1.092	3.221	31.9	13.8														3.8	138				16	female	FALSE	married	non-insurance	GA	FALSE	0	dev
75	162	75	4.37	62.53	24.95	7.56	4.62	0.34	1.09	0.33	0.2	3.534	105.5	85.6	29.85	348.6	204.8	13.5	1.025	4.455	30.2	13.1	0.1																		19	female	FALSE	married	insurance	GA	FALSE	0	dev
57	172		10.62	78.61	15.67	5.62	0.03	0.07	1.66	0.6	0	4.072	121.6	85.7	29.86	348	319.9	13.2	1	4.064	31.5	14.9		10.1	1.3	8.8	1	22	24	60	35	5.64	6	65	208	4.3	134	2.13	1.37	0.92	2	male	FALSE	married	non-insurance	GA	FALSE	0	dev
28	162	48	5.97	62.19	26.68	7.91	3.14	0.08	1.59	0.47	0.19	3.671	107.6	85.8	29.3	341.4	368.6	12.8	0.967	3.323	33.3	18.5										4.6									3	female	FALSE	married	non-insurance	GA	FALSE	0	dev
62	169	74	3.82	47.29	38.14	7.99	5.84	0.74	1.46	0.31	0.22	3.734	125.2	94.4	33.53	355.1	157.2	14	1.067	3.233	32.1	13.2		10.4	2.5	7.9	1.6	23	17	61	39		5.1	75	348	4.2	142	2.29	0.89	1	4	male	FALSE	married	insurance	GA	FALSE	0	dev
46	167	53	5.78	67.1	28.32	3.99	0.18	0.41	1.64	0.23	0.01	4.715	146.9	90	31.16	346.1	232.2	13.1	0.992	2.676	27.8	15.8	0.1									5.24									2	male	FALSE	married	non-insurance	GA	FALSE	0	dev
31	173	97	6.82	52.61	39.31	6.38	1.13	0.57	2.68	0.44	0.08	5.909	166.5	83	28.18	339.3	178.2	13.4	1.017	3.022	30.9	15.9		18.3	3.3	15	6.1	84	44	76	48	12.6	4.6	89	313	4.1	140	2.49	1.32	0.95	3	male	FALSE	married	insurance	GA	FALSE	0	dev
62	174	91	9.77	58.38	26.74	10.52	4.01	0.35	2.61	1.03	0.39	4.406	133.9	89	30.38	341.3	243.8	12.6	0.95	4.506	26.9	15.1	0.1																		3	male	FALSE	married	non-insurance	GA	FALSE	0	dev
49	158	62	5.68	46.88	45.33	3.08	3.88	0.83	2.57	0.18	0.22	4.35	129.5	87.7	29.77	338.9	263.1	13.2	1	2.777	29.5	16.6										10.62									3	female	FALSE	married	insurance	GA	FALSE	0	dev
37	160	65	5.82	68.12	22.95	6.6	1.8	0.53	1.34	0.38	0.1	3.892	115.5	84.7	29.68	350.2	126.3	14.5	1.109	3.146	30.3	15.7	0.1																		13	female	FALSE	married	insurance	GA	FALSE	0	dev
58	170	74	3.85	50.73	39.57	8.46	1.18	0.06	1.52	0.33	0.05	4.678	146.2	89.7	31.26	348.2	232.4	13	0.983	3.751	33	14.6																			4	male	FALSE	married	insurance	GA	FALSE	0	dev
58	166	65	5.66	54.64	33.53	8.4	2.63	0.8	1.9	0.48	0.15	4.37	142.2	93.2	32.55	348.9	178.7	14.1	1.075	2.951	31.8	15.8		10.2	1.3	8.9	6.3	31	26	75	41		6.8	62	214	4	140				4	female	FALSE	missing	insurance	GA	FALSE	0	dev
44	158	75	6.02	57.32	28.56	6.61	7.03	0.48	1.72	0.4	0.42	4.622	139	87.2	30.09	344.8	173.1	14.3	1.092	3.124	27.4	16.1		18	4.1	13.9	2.4	17	16	62	37		5	56	341	3.8	141				4	female	FALSE	married	insurance	GA	FALSE	0	dev
51	162	73	3.93	65.83	17.47	11.91	4.77	0.02	0.69	0.47	0.19	4.254	125.6	85.8	29.52	344	165.9	14.3	1.092	3.496	30.3	15.9																			5	female	FALSE	married	non-insurance	GA	FALSE	0	dev
46	163	60	3.66	48.15	44.86	4.47	1.72	0.8	1.64	0.16	0.06	3.494	117.5	97.1	33.63	346	175.1	12.3	0.925	2.78	29.6	17.4																			3	female	FALSE	married	insurance	GA	FALSE	0	dev
70	160	69	7.39	70.26	19.13	6.04	4.48	0.09	1.41	0.45	0.33	4.741	132	81.2	27.84	342.5	204	11	0.97	2.6	30.8	17.6		10				7	14	77	46	5.6	4.3	48	319	4.1	144				10	female	FALSE	married	insurance	GA	FALSE	0	dev
75	160	63	7	55.74	36.87	5.49	1.35	0.55	2.58	0.38	0.09	3.78	123.1	95.3	32.57	341.5	320.3	12.7	0.958	4.068	30.8	15.7		4.9	0.7	4.2	2.5	30	32	66	36					3.9	139	2.12	1.18	0.97	3	female	FALSE	married	non-insurance	GA	FALSE	0	dev
73	165	55	5.02	57.61	30.15	8.2	3.41	0.63	1.51	0.41	0.17	4.342	128.3	85.1	29.56	347.1	199.5	12.1	0.909	4.424	29.5	16.3																			4	female	FALSE	married	insurance	GA	FALSE	0	dev
34	178	67	6.44	63.3	26.09	8.38	1.96	0.27	1.68	0.54	0.13	3.606	106.7	85.6	29.59	345.4	261.4	14.4	1.1	3.647	33.1	16		7.3	1.9	5.4	3.3	9	17	61	36	5.2	3.6	56	219	3.6	139	2.16	1.38	0.84	4	female	FALSE	married	insurance	SA	FALSE	0	dev
55	175	72	4.11	55.17	34.53	8.55	1.09	0.66	1.42	0.35	0.04	4.441	145.2	94.5	32.69	345.8	236.2	13.2	1	2.077	27.9	16.4																			3	male	FALSE	married	insurance	GA	FALSE	0	dev
28	160	57	3.96	38.65	52.44	7.31	0.84	0.76	2.08	0.29	0.03	4.224	129.5	88.7	30.65	345.4	245.4	14.4	1.1	2.759	29.9	17																			4	female	FALSE	married	non-insurance	GA	FALSE	0	dev
60	158	54	3.88	45	44.7	7.55	2.1	0.65	1.73	0.29	0.08	3.818	119.5	92	31.29	339.8	89.2	12.1	0.909	3.56	27.6	16.8		7.3	0.9	6.4	2.1	24	28	67	36	4.97	4.2	54	189	3.7	141	2.04	1.31	1.07	4	female	FALSE	married	insurance	GA	FALSE	0	dev
23	163	50	5.38	55.7	31.28	6.54	5.84	0.64	1.68	0.35	0.31	4.447	135.7	87.8	30.52	347.5	230.3	14	1.067	3.162	31.7	14.7																			3	female	FALSE	unmarried	non-insurance	GA	FALSE	0	dev
81	155		8.06	81.75	12.16	4.14	1.85	0.1	0.98	0.33	0.15	3.306	107.1	93.6	32.4	346	103.3	14.8	1.134	5.152	28.7	15.7		13.7	2.8	10.9	1.2	12	28	62	36	6.4	5.5	69	243	3.7	137	2.07	1.02	1.01	6	female	FALSE	married	insurance	GA	FALSE	0	dev
77	155	65	3.98	56.76	32.98	7.09	2.63	0.54	1.31	0.28	0.1	3.824	118.8	88.8	31.08	349.5	165.2	13.6	1.033	3.574	26.3	17.4																			4	female	FALSE	married	insurance	GA	FALSE	0	dev
74	180	60	7.63	65.7	23.55	6.85	3.61	0.29	1.8	0.52	0.28	3.649	111.5	88.4	30.57	345.7	148	15.3	1.176	6.534	34.6	12.8		4.6	3	1.6	8	9	20	60	32	4.8	5.9	48	152	4.2	137	2.26	1.01	0.76	300	male	FALSE	married	insurance	GA	FALSE	0	dev
67	172	65	4.74	70.18	18.1	8.73	2.81	0.18	0.86	0.41	0.13	4.142	129	89.2	31.15	348.9	161.5	14.2	1.084	2.689	32	16.2	0.1	11.7	1.7	10	11.2	21	21	58	40		7.4	61	247	4.2	138	2.33	1.04	0.96	5	male	FALSE	married	insurance	GA	FALSE	0	dev
73	153	48	8.1	64.63	27.31	7.43	0.27	0.36	2.21	0.6	0.02	3.789	115	86.6	30.35	350.1	319.4	12.1	0.884	5.022	28.3	16.2		8.8	1.2	7.6	5.9	11	21	68	38	5.8	4.7	53	192	4.1	141	2.17	0.95	1.06	4	female	FALSE	married	insurance	LA	FALSE	0	dev
72	177	81	3.65	64.72	23.76	7.49	3.88	0.15	0.87	0.27	0.14	4.369	132.9	90.6	30.43	335.8	146.5	14.1	1.075	3.682	28.1	17	0.1	11				16	20	71	40										6	male	FALSE	married	insurance	GA	FALSE	0	dev
56	160		3.74	71.36	19.94	6.34	2.08	0.28	0.75	0.24	0.08	4.425	134.8	85.9	30.46	354.2	202.9	14	1.067	2.91	31.2	16.6	0.1	13.7	2	11.7	2.9	16	24	75	42		4.4	58	316	4.1	141	2.28	1.09	0.99	1	female	FALSE	married	insurance	GA	FALSE	0	dev
58	154	52	4.98	67.54	21.79	9.99	0.13	0.55	1.09	0.5	0.01	4.011	127.9	90.2	31.89	353.5	222.5	14.4	1.1	2.261	29.2	16.6	0.1																		4	female	FALSE	married	insurance	GA	FALSE	0	dev
60	153	70	3.85	59.4	30.05	7.43	3.05	0.07	1.16	0.29	0.12	3.911	117.5	86.3	30.05	348.2	128.2	14.7	1.126	2.495	33.7	17.8	0.1																		5	female	FALSE	married	insurance	GA	FALSE	0	dev
52	165	63	7.08	55.48	34.56	7.26	1.99	0.71	2.45	0.51	0.14	3.98	123.9	91.3	31.13	340.8	307.9	13.4	1.017	2.69	28.6	17.1	0.3																		4	male	FALSE	married	non-insurance	GA	FALSE	0	dev
35	158	51	5.18	62.89	19.92	12.32	4.39	0.48	1.03	0.64	0.23	3.401	101.5	85.6	29.85	348.6	277.9	15.3	1.176	3.088	30.3	13.3	0.1	6.4	1.5	4.9	3.5	8	17	68	38		4.9	60	273	3.7	138	2.26	1.22	0.93	8	female	FALSE	married	non-insurance	GA	FALSE	0	dev
77	165	72	4.86	66.06	24.14	7.11	1.77	0.92	1.17	0.35	0.09	4.111	134.3	90.6	32.68	360.5	175.9	14.1	1.075	3.551	26.9	15.5	0.2	17.5	3.5	14	5.4	22	27	73	40		9.8	124	395	4.5	138	2.23	0.97	1.12	1	male	FALSE	married	insurance	GA	FALSE	0	dev
58	170	70	5.49	71.3	22.9	5.4	0.27	0.13	1.26	0.3	0.01	5.228	163.4	89.1	31.25	350.4	161	12.8	0.967	3.563	35.1	15																			3	male	FALSE	married	insurance	LA	FALSE	0	dev
59	158	52	5.72	74.56	19.46	5.75	0.13	0.1	1.11	0.33	0.01	4.431	140.8	90.5	31.78	350.7	136.1	12.7	0.958	4.285	39.1	15	0.1	10.4	3.2	7.2	0.5	38	35	67	43		2.6	44	190	3.7	142	2.4	1.17	0.92	1	female	FALSE	married	insurance	GA	FALSE	0	dev
63	161	72	5.65	60.87	32.26	6.01	0.29	0.57	1.82	0.34	0.02	4.423	138.8	88.2	31.39	355.5	217.3	13.2	1	3.396	29.8	14.8		23.6	5.4	18.2	0.3	19	18	84	47		3.4	79	201	3.9	138	2.47	1.48	1.07	1	female	FALSE	married	insurance	GA	FALSE	0	dev
67	172		5.37	54.89	33.68	5.73	4.12	1.58	1.81	0.31	0.22	4.533	143	91.3	31.54	345.4	272	13.6	1.033	4.24	32.2	16.8		14.9	6.3	8.6	3	156	49	77	45		5.4	93	259	3.9	139	2.42	1.15	0.98	1	male	FALSE	married	insurance	GA	FALSE	0	dev
74	170	45	9.15	80.11	13.32	6.6	0	0	1.22	0.6	0	3.51	93	75.2	26.5	352	86	16.6	1.287	2.94	30.5	16.3		21				5	19	50	26		7.4	50	117	4.1	135				8	male	FALSE	married	non-insurance	GA	FALSE	0	dev
58	160	56	5.05	62.38	29.7	6.15	1.25	0.52	1.5	0.31	0.06	4.715	141.7	85.7	30.06	350.5	210.7	12.1	0.9	4.04	27.9	11.6																			2	female	FALSE	married	insurance	GA	FALSE	0	dev
48	158	65	6.84	69.05	23.86	5.99	0.8	0.3	1.63	0.41	0.06	4.017	112.8	82.3	28.09	341.2	331.3	13.8	1.05	2.856	28.3	16.1		11.7	1.5	10.2	5	14	24	73	38	4.83	3.4	59	247	3.6	141				7	female	FALSE	married	insurance	GA	FALSE	0	dev
65	164	71	4.94	52.81	34.87	9.73	2.23	0.36	1.72	0.48	0.11	3.524	123.9	100.4	35.14	349.8	153.4	13.6	1.033	2.659	29.1	13.5		11.1	2.8	8.3	4.7	19	27	52	34		4.2	80	315	3.8	141	2.24	1.2	0.87	11	male	FALSE	married	insurance	GA	FALSE	0	dev
66	160	46	5.93	44.74	42.77	10.47	1.52	0.5	2.54	0.62	0.09	3.758	111.5	87	29.69	341.1	170.2	11.5	0.859	3.249	26.3	13.3	0.4																		9	female	FALSE	married	insurance	GA	FALSE	0	dev
27	160	49	3.89	38.34	53.15	5.94	1.88	0.69	2.07	0.23	0.07	4.078	117.3	84.2	28.77	341.6	232.7	13.6	1.033	2.194	30.3	15.9										5.2									3	female	FALSE	unmarried	non-insurance	GA	FALSE	0	dev
85	168	52	5.55	65.57	16.51	7.56	9.74	0.62	0.92	0.42	0.54	4.066	130.9	92.1	32.19	349.5	172.8	14.6	1.117	5.228	28.9	15.6		9.2	2.9	6.3	17	9	24	55	35		7.3	92	351	4	139	2.2	0.81	0.91	8	male	FALSE	married	insurance	GA	FALSE	0	dev
80	155	55	4.42	47.44	41.27	9.37	1.88	0.04	1.82	0.41	0.08	3.734	122.3	94.8	32.75	345.1	162	13.4	1.017	3.953	29.1	15.1																			5	female	FALSE	married	insurance	GA	FALSE	0	dev
71	168	70	4.61	60.49	32.4	4.69	2.21	0.21	1.49	0.22	0.1	3.203	107.5	95.3	33.56	351.9	160	13.3	1.008	3.414	26.8	16.5	0.1	9.8	3.2	6.6	13.5	13	22	61	32		3.3	67	206	3.5	139	2.06	0.95	0.92	2	female	FALSE	married	insurance	GA	FALSE	0	dev
72	168	60	5.69	50.99	37.1	8.92	2.23	0.76	2.11	0.51	0.13	4.452	141.7	90.9	31.84	350.1	155.5	13.4	1.017	3.543	29.5	13.3		3.4	1.8	1.6	5.5	26	25	57	34		5.7	54	285	3.6	140	2.18	0.97	0.93	2	male	FALSE	married	non-insurance	GA	FALSE	0	dev
27	160	55	5.3	46.09	43.46	5.74	4.26	0.45	2.3	0.3	0.23	4.829	109.7	69.9	22.72	324.9	349.5	12.9	0.975	3.229	26.6	13	0.1	13.8	3.4	10.4	3.1	13	26	81	49		2.6	55	300	3.7	138	2.51	1.4	0.9	2	female	FALSE	unmarried	insurance	GA	FALSE	0	dev
18	179																																								1	male	FALSE	unmarried	non-insurance	GA	FALSE	0	dev
45	167	59	10.98	82.84	12.81	4.04	0.07	0.24	1.41	0.44	0.01	4.135	120.5	86.1	29.14	338.3	225	13.8	1.05	2.701	31.3	12.8																			0	female	FALSE	married	insurance	TIVA	FALSE	0	dev
31	163	60	9.8	80.3	12.01	7.32	0.12	0.25	1.18	0.72	0.01	4.182	133.9	90.3	32.01	354.5	155.4	14.4	1.1	4.965	30.1	11.4	0.1	24.8	5.8	19	1.1	11	17	64	40	4.1	4.7	110	374	4	135	2.27	1.11	0.87	3	male	FALSE	unmarried	insurance	GA	FALSE	0	dev
69	173	60	5.19	63.17	25.66	8.86	2.05	0.26	1.33	0.46	0.11	3.334	106.4	93.4	31.92	341.4	176.2	13.9	1.058	2.795	30.7	12.4		14	2.9	11.1	2.7	21	25	63	38	4.8	4.8	80	167	3.9	139	2.34	1.28	0.93	10	male	FALSE	married	insurance	GA	FALSE	0	dev
58	178	79	7.84	67.49	21.97	9.02	1.34	0.18	1.72	0.71	0.11	4.904	148.4	87.8	30.26	344.3	126.7	13.5	1.025	3.475	28.7	16	0.1	25.4	4	21.4	2	17	21	59	36	4.89	6.2	68	379	4.1	142	2.33	1.1	1.23	3	male	FALSE	married	non-insurance	GA	FALSE	0	dev
23	172	52	4.5	68.04	23.56	4.2	3.56	0.64	1.06	0.19	0.16	4.874	142.5	82.8	29.24	352.7	223.4	16.7	1.295	2.481	34.5	16.4		14.5	4.7	9.8	0.6	13	17	67	43	4.6	4.8	97	206	3.9	137	2.33	1.06	0.85	17	male	FALSE	unmarried	non-insurance	GA	FALSE	0	dev
56	169	60	6.55	60.2	31.57	6.24	1.25	0.74	2.07	0.41	0.08	3.448	111.4	91.2	32.31	353.9	169.4	13.6	1.033	2.714	31.8	13.8	0.1																		4	male	FALSE	married	insurance	GA	FALSE	0	dev
62	165	52.6	4.83	63.31	18.95	12.03	5.56	0.15	0.92	0.58	0.27	3.878	127	93.4	32.75	350.3	195.8	13.5	1.025	4.197	30.2	13.4		27.7	12	15.7	5.3	78	46	62	31	4.34	4.1	49	156	4.4	141	2.3	1.45	1.01	4	male	FALSE	married	non-insurance	GA	FALSE	0	dev
50	160	68	5.76	63.67	28.34	6.92	0.96	0.11	1.63	0.4	0.06	4.408	132	85.3	29.94	350.8	215.5	13.4	1.017	3.684	29.7	15.5	0.1																		6	female	FALSE	married	insurance	GA	FALSE	0	dev
55	165	59	4.82	44.59	46.1	5.3	3.45	0.56	2.22	0.26	0.17	3.712	121.6	93.9	32.77	348.8	176.9	13	0.983	3.39	33.6	12.8	0.1									5.6									2	female	FALSE	married	insurance	GA	FALSE	0	dev
64	180	80	6.83	62.33	25.35	8.52	3.3	0.5	1.73	0.58	0.23	4.148	131.1	90.8	31.61	347.7	203.2	13.2	1	3.225	32	11.6	0.1																		4	male	FALSE	married	insurance	GA	FALSE	0	dev
59	162	55	4.68	60.5	30.67	6.64	1.83	0.36	1.44	0.31	0.09	4.719	137.2	83.9	29.07	346.1	238.6	12.4	0.934	3.528	28.6	12.1	0.1	14.7	3	11.7	6	15	22	70	46		5.2	44	196	3.4	140	2.38	1.43	1.2	2	female	FALSE	married	insurance	GA	FALSE	0	dev
43	173	80	9.79	80.63	11.25	5.43	2.53	0.16	1.1	0.53	0.25	3.381	104.9	88.4	31.04	350.8	361.3	14.3	1.092	7.659	30.8	14.6	0.6																		17	male	FALSE	married	non-insurance	GA	FALSE	0	dev
76	150	50	4.72	63.47	21.99	10.48	3.96	0.1	1.04	0.49	0.19	4.116	126	88.5	30.61	345.6	154.1	14.3	1.092	3.823	27.3	13.5		9	1.4	7.6	8.2	16	20	66	38	6.49	3.9	48	199	3.8	142				3	female	FALSE	married	insurance	GA	FALSE	0	dev
39	155	39	4.21	60.35	26.91	9.47	2.75	0.52	1.13	0.4	0.12	3.395	108.7	91.7	32.02	348.8	239.1	13.4	1.017	3.764	32	13.5		10.8	2.4	8.4	4.3	11	26	69	40	4.93	6.1	70	223	4.1	136				3	female	FALSE	married	insurance	GA	FALSE	0	dev
56	165	65	4.22	45.07	43.09	9.15	2.19	0.5	1.82	0.39	0.09	3.992	111.5	80.3	27.95	347.9	170.7	13.7	1.042	3.26	34.5	16.3		6.3	3.5	2.8	2.4	11	19	57	34		4.4	66	265	4.2	139	2.3	1.17	0.95	8	female	FALSE	married	insurance	GA	FALSE	0	dev
54	168	64	4.01	62.29	27.58	7.68	2.27	0.18	1.11	0.31	0.09	4.067	131.3	92.4	32.28	349.3	116.8	13.2	1	3.407	28.2	15.7		15.6	4	11.6	3.1	9	17	68	38	5.33	3.6	63	329	3.5	141	3.02	0.87	1.15	9	female	FALSE	married	non-insurance	GA	FALSE	0	dev
77	150	51	4.58	61.29	25.43	10.52	2.42	0.34	1.16	0.48	0.11	3.735	120.4	92.4	32.25	348.6	147.1	13.6	1.033	4.403	26.1	12.5		16.7	4.4	12.3	9	21	30	65	33	5.9	3.5	54	106	4.1	137	2.04	1.06	0.98	3	female	FALSE	married	insurance	LA	FALSE	0	dev
64	170	73	6	86.51	8.72	4.5	0.3	0	0.522	0.27	0.02	4.59	134	82.4	29.2	354	162	11.4	1	2.46	38.6	19.7										6.1									5	male	FALSE	married	insurance	GA	FALSE	0	dev
18	180	82	5.13	49.14	40.09	9.15	1.1	0.52	2.06	0.47	0.06	4.626	140.6	86.7	30.39	350.6	166.8	13.8	1.05	2.808	34.9	13.7		16.8	4.1	12.7	3.8	33	27	65	41	5.2	3.8	104	458	3.6	141				4	male	FALSE	unmarried	non-insurance	GA	FALSE	0	dev
45	169	65	5.45	64.63	23.91	7	3.62	0.84	1.3	0.38	0.2	4.426	132.7	88	29.98	340.4	244.2	14.1	1.075	3.495	28	13.2										4.61									3	male	FALSE	married	non-insurance	GA	FALSE	0	dev
56	165	75	4.2	43.75	44.91	7.51	3.03	0.8	1.89	0.32	0.13	4.093	124	87.7	30.29	345.4	213.4	12.5	0.942	2.944	33.8	13.8		13.9	2.9	11	3.2	27	26	66	41	5.2	4.9	63	408	4.1	140	2.38	1.43	0.88	4	female	FALSE	married	insurance	NB	FALSE	0	dev
49	152	58	6.01	68.59	23.76	5.95	1.45	0.25	1.43	0.36	0.09	4.441	133.4	87.6	30.04	342.6	183.7	14.4	1.1	3.477	31.8	12.7	0.1																		4	female	FALSE	married	insurance	GA	FALSE	0	dev
56	167	67																														12.6									0	female	FALSE	married	insurance	GA	FALSE	0	dev
56	157	52																																							3	female	FALSE	married	insurance	GA	FALSE	0	dev
68	158	48	6.47	60.8	33.5	4.8	0.9	0	2.17	0.31	0.06	3.91	116	90.3	29.7	329	226	12.7	0.958	4.538	26.2	12.8	0.1	10.5	2.5	8	2.1	19	20	64	37		4.3	59	185	4.1	142	2.31	1.22	1.18	3	female	FALSE	married	insurance	GA	FALSE	0	dev
54	170	55	5.54	54.8	34.49	9.48	1.05	0.18	1.91	0.52	0.06	4.272	132.9	89.4	31.12	347.8	198.5	13.7	1.042	4.047	35.3	11.4	0.1	6.7	2.4	4.3	1.2	8	15	56	34	3.8	4.7	74	184	3.6	139	2.13	0.88	1.08	5	male	FALSE	married	insurance	GA	FALSE	0	dev
25	172	64	3.99	47.5	46.1	5.3	0.8	0.3	1.84	0.21	0.03	4.5	130	80.9	28.9	357	191	14.2	1.084	2.485	35.8	14.3	0.1																		2	male	FALSE	married	non-insurance	GA	FALSE	0	dev
30	150	55	4.12	51.8	44.4	3.6	0.2	0	1.83	0.15	0.01	4	128	89.5	32	358	193	16	1.236	1.744	30.1	16.8	0.1									4.5									1	female	FALSE	married	insurance	GA	FALSE	0	dev
53	175	86	7.23	64.6	25	5.5	4.8	0.1	1.81	0.4	0.35	3.96	113	86.4	28.5	330	338	13.7	1.042	4.32	30.5	13.9	0.1	6.2	2.3	3.9		20	29	62	28		4.4	102	419	4	139				11	male	FALSE	missing	non-insurance	GA	FALSE	0	dev
36	166	46	9.22	76.91	18.82	3.5	0.7	0.1	1.73	0.32	0.06	4.08	118	82.6	28.9	350	367																								0	female	FALSE	married	insurance	TIVA	FALSE	0	dev
61	156	48	5.16	67.65	23.77	5.28	2.53	0.77	1.23	0.27	0.13	5.689	117.7	64.9	20.69	318.4	238	13.6	1.033	3.786	41.2	12.8	0.1																		5	female	FALSE	married	insurance	GA	FALSE	0	dev
67	158	41	6.88	80.05	17.84	0.51	0	1.6	1.23	0.03	0	4.056	113.4	88.2	27.96	316.8	1.5	12.8	0.967	2.791	25.8	15.5	0.1	16.1	4.1	12	10.3	11	24	59	35	3.3	5.1	57	230	3.3	142	2.16	1.22	0.98	22	female	FALSE	married	insurance	GA	FALSE	0	dev
48	160	65	4.08	68.56	19.9	8.08	3.01	0.45	0.81	0.33	0.12	4.194	124.9	85.5	29.77	348.1	161.1	14.4	1.1	2.72	30.4	14		10	3	7	9.1	74	32	59	35	4.85	3.9	46	185	3.9	141	2.21	1.28	0.93	5	female	FALSE	married	insurance	GA	FALSE	0	dev
42	165	70	8.18	64.05	26.23	8.08	1.2	0.44	2.15	0.66	0.1	4.545	132.9	86.1	29.25	339.6	200.3	13.3	1.008	6.945	30.5	11.3	0.1																		7	male	FALSE	married	non-insurance	GA	FALSE	0	dev
68	166	75	5.76	67.94	26	3.6	2.34	0.24	1.5	0.21	0.134	3.38	96	84.3	28.4	337	106	14.8	1.134	6.143	27.2	12	3.1									8.29									2	male	FALSE	married	insurance	GA	FALSE	0	dev
74	169	58	3.54	53.78	32.37	8.56	5.01	0.28	1.15	0.3	0.18	3.746	125.6	94.1	33.54	356.2	147	15.1	1.159	2.522	32.1	12.3	0.1	13.2	2.4	10.8	4.4	14	22	52	30	4.59	5.5	60	231	3.5	142	2.15	0.98	1.07	8	male	FALSE	married	insurance	GA	FALSE	0	dev
41	170	70	4.83	67.1	25.1	6.2	1.4	0.2	1.21	0.3	0.07	4.29	132	89	30.8	346	188	15.1	1.159	2.242	29.7	13.7		19.3	5.2	14.1	4	35	28	68	42		3.2	87	322	3.9	137	2.28	0.85	0.92	1	male	FALSE	married	insurance	GA	FALSE	0	dev
42	185	97	7.09	71.94	19.28	7.21	1.57	0	1.37	0.51	0.11	5.065	149	88.4	29.41	332.6	200.6	12.5	0.942	3.332	28.9	13.5																			4	male	FALSE	married	insurance	GA	FALSE	0	dev
69	174	77	5.55	64.02	25.91	7.96	1.83	0.28	1.44	0.44	0.1	4.104	123.3	86.7	30.05	346.4	158.8	14.6	1.117	3.447	28.9	13.4	0.1																		5	male	FALSE	married	insurance	GA	FALSE	0	dev
26	168	80	4.47	54.6	37.6	3.8	3.8	0.2	1.68	0.17	0.17	4.38	133	87.4	30.4	347	275	13.4	1.017	3.2	28.9	11.9	0.1	8	1.4	6.6	5.3	15	21	71	41		4.3	51	254	4	135	2.33	1.25	1.1	1	female	FALSE	unmarried	insurance	GA	FALSE	0	dev
49	160	60	6.5	70.74	19.62	7.4	1.77	0.47	1.28	0.48	0.12	3.944	123.3	90.2	31.27	346.6	162	13.8	1.05	2.566	31.6	13.8	0.1	15.4	4.1	11.3	3.1	20	27	63	37		4.1	61	187	3.7	141	2.3	0.8	1.2	5	female	FALSE	married	insurance	GA	FALSE	0	dev
70	156	68	6.85	66.3	28	4.7	0.7	0.3	1.92	0.32	0.05	4.29	127	83.7	29.6	354	245	14.3	1.092	4.189	30.4	13.3		11.6	2.5	9.1	2.8	24	30	81	43		2.9	64	239	3.8	139	2.34	1.38	0.92	1	female	FALSE	married	insurance	GA	FALSE	0	dev
57	161	46	3.89	52.9	39.6	5.9	1.3	0.3	1.54	0.23	0.05	3.77	116	91.2	30.8	337	167	11.3	0.99	1.21	40.7	19.4	0.3	10.2	2.3	7.9	0.8	18	24	61	39	7.3	2.9	53	165	3.6	139	2.2	1.14	1.09	1	female	FALSE	married	insurance	GA	FALSE	0	dev
43	169	74	6.27	66	23.8	2.7	7.31	0.2	1.49	0.17	0.461	4.71	131	82	27.8	339	432.1	12.6	0.95	5.35	30.8	11.3		4.1	3.9	0.2	0.9	53	30	70	41	5.4	2.2	65	213	4.5	142	2.46	1.36	1	1	female	FALSE	married	insurance	GA	FALSE	0	dev
39	163	56	4.85	57.1	32.17	9.85	0.22	0.66	1.56	0.48	0.01	3.901	120.8	89.7	30.97	345.2	170.6	12.9	0.975	3.22	33	15.4	0.1	7.5	0.8	6.7	9.6	10	21	70	43	4.65	8.2	73	238	4.2	140	2.31	1.23	0.91	10	female	FALSE	married	insurance	GA	FALSE	0	dev
57	168	59																																							0	female	FALSE	married	insurance	SA	FALSE	0	dev
56	161	65	6.56	61	31.6	5	2.1	0.3	2.07	0.33	0.14	4.06	120	86.5	29.6	342	219	13	0.983	3.155	28.8	14.4		7				12	13	72	42	4.7									5	female	FALSE	married	insurance	GA	FALSE	0	dev
42	170	54	6.61	63.59	15.44	12.01	8.22	0.74	1.02	0.79	0.54	4.971	162.5	95.1	32.69	343.5	151.4	14.8	1.134	2.75	35.3	12.2	0.1																		6	male	FALSE	married	insurance	GA	FALSE	0	dev
53	156	74	6.1	62.48	26.93	8.74	1.44	0.41	1.64	0.53	0.09	3.627	109.6	82.8	30.23	364.7	185	14.6	1.117	2.711	28.7	13.2		10.8	2.6	8.2	4.6	15	24	59	35	5.5	3.5	59	189	3.8	138	2.14	0.98	0.93	1	female	FALSE	married	insurance	GA	FALSE	0	dev
54	176	68	6.51	50.1	39.5	3.8	6.31	0.3	2.57	0.25	0.411	4.79	139	86.6	29	335	302	14.2	1.084	2.67	29.1	15.8		12.2	2.3	9.9	8.9	17	25	64	37	5.4	6.1	66	311	4.3	142	2.18	0.98	1.24	1	male	FALSE	married	insurance	GA	FALSE	0	dev
27	158	46	7.59	50.4	43.2	4.6	1.7	0.1	3.28	0.35	0.13	4.13	124	90.1	30	333	205	15.6	1.202	3.16	36.2	13.7		15.9	4.2	11.7	5.3	33	30	76	45	4.28	3.6	46	266	4.1	141	2.38	1.4	0.99	1	female	FALSE	married	insurance	GA	FALSE	0	dev
64	158	67	3.25	54.1	38.2	5.5	2.2	0	1.24	0.18	0.07	4.23	124	85.3	29.3	343	133	14.1	1.075	4.082	32.9	14.7	0.1																		4	female	FALSE	married	insurance	GA	FALSE	0	dev
56	157	61	7.03	57.2	24.9	3.8	13.81	0.3	1.75	0.27	0.971	4.33	122	82.9	28.2	340	217	13.4	1.017	4.892	32.7	12.6		8.1	2.6	5.5	2	14	20	70	39	5.1	4.2	42	170	4.3	140	2.36	1.34	0.88	2	female	FALSE	married	non-insurance	GA	FALSE	0	dev
55	166	60	5.78	62.7	30.6	5.5	0.9	0.3	1.77	0.32	0.05	5.43	164	86.4	30.2	350	222	12.1	0.9	3.692	30	11.4																			2	male	FALSE	married	insurance	GA	FALSE	0	dev
59	156	55	5.64	61.3	33.9	3.5	1.1	0.2	1.91	0.2	0.06	4.49	129	87.5	28.7	328	305	12.1	0.909	4.833	32.5	12.3		9.8	2.7	7.1	4.6	22	22	79	43	4.8	4.3	52	255	3.9	139	2.39	1.46	1.06	2	female	FALSE	married	non-insurance	GA	FALSE	0	dev
59	174	75	6	39.2	39.3	4.2	17.01	0.3	2.36	0.25	1.021	4.52	140	87.6	31	354	191	12.5	0.942	2.712	30.9	13.9		12.2	1.9	10.3	5	19	24	69	44	4.91	5.6	84	321	4.1	140	2.23	1.39	1.13	1	male	FALSE	married	insurance	SA	FALSE	0	dev
70	156	48	5.51	70.8	23	5.1	1.1	0	1.27	0.28	0.06	4.62	120	79.7	26	326	195	10.6	0.93	2.55	28.9	18.3		11.1	3.2	7.9	0.1	12	16	65	37	8.3	7.9	61	120	4.5	138	2.51	0.98	0.96	4	female	FALSE	married	insurance	GA	FALSE	0	dev
45	175		5.25	60.6	32	5.3	2.1	0	1.68	0.28	0.11	5.571	160	80.4	28.7	357	272	13.1	0.992	4.029	27.9	12.8	0.1																		2	male	FALSE	married	insurance	GA	FALSE	0	dev
61	161	78	2.96	38.2	55.41	5.4	1	0	1.64	0.16	0.03	4.48	128	83.5	28.6	342	228	13.1	0.992	4.123	29.2	12.2		18.5	3.2	15.3	1.2	33	31	71	43	5.8	3.9	42	240	3.7	139	2.41	1.28	0.87	2	female	FALSE	married	non-insurance	GA	FALSE	0	dev
53	158	61	5.93	65.9	25.5	5.7	2.7	0.2	1.51	0.34	0.16	4.61	113	74.2	24.5	330	291	12.1	0.909	2.73	28.4	16.7										10.62									1	female	FALSE	married	insurance	GA	FALSE	0	dev
28	165	75	6.98	64.4	29.2	4.9	1.4	0.1	2.04	0.34	0.1	4.68	128	82.9	27.4	330	117.4	13.3	1.008	3.694	26.7	13.1										4.36									2	female	FALSE	unmarried	insurance	GA	FALSE	0	dev
50	176	89	6.07	61.7	25.5	10	2.6	0.2	1.55	0.61	0.16	4.53	140	87.6	30.9	353	223	14.2	1.084	3.791	29.1	14.7		11.9	3.6	8.3	2.3	23	20	59	35	4.57	4.1	72	415	3.8	140	2.24	1.29	1.09	2	male	FALSE	married	insurance	NB	FALSE	0	dev
46	180	68	7.89	43.16	47.74	7.47	1.18	0.45	3.77	0.59	0.09	4.18	132.9	87.8	31.8	361.7	149.1	14	1.067	2.815	29.5	14.6		11.8	2.7	9.1	1	22	24	58	38	5.4	4	98	306	3.1	142	2.2	1.29	1.07	3	male	FALSE	married	insurance	GA	FALSE	0	dev
42	161	78	6.6	49.02	42.36	6.3	1.57	0.75	2.8	0.42	0.1	3.718	121.7	90.9	32.73	359.8	200	13.1	0.992	2.86	27.6	14.5	0.1																		3	female	FALSE	married	insurance	GA	FALSE	0	dev
72	164	62	5.69	59.9	36.2	3.2	0.7	0	2.06	0.18	0.04	4.13	124	90.6	30	332	257	12.9	0.975	2.965	28.5	15.2																			3	female	FALSE	married	insurance	GA	FALSE	0	dev
40	170	55	7.24	64.2	28	3.9	3.6	0.3	2.03	0.28	0.26	4.16	126	89.7	30.3	338	195	13.5	1.025	2.961	31.4	14	0.1									4.3									2	male	FALSE	married	insurance	GA	FALSE	0	dev
51	156	60	4.96	57.9	34.3	6	1.6	0.2	1.7	0.3	0.08	3.99	107	82.5	26.8	325	124.4	13.5	1.025	2.992	29.1	14.1	0.1																		2	female	FALSE	married	non-insurance	GA	FALSE	0	dev
62	168	69	6.6	84.41	7.62	7.3	0.5	0.2	0.502	0.48	0.03	4.12	129	90	31.3	348	124	14.9	1.143	4.712	28.6	12.6		52.6	26.1	26.5	13.6	100	74	56	31	5.2	5.9	75	222	3.5	141	2.21	1.03	1.08	3	male	FALSE	married	insurance	GA	FALSE	0	dev
57	168	70	6.82	58.78	33.48	6.57	0.8	0.37	2.28	0.45	0.05	3.94	126.5	86.5	32.11	371	188	13.9	1.058	3.128	25.7	14.8	0.1									5									2	female	FALSE	married	insurance	GA	FALSE	0	dev
62	160	39	2.87	42.2	52.61	3.5	1.4	0.3	1.51	0.1	0.04	3.45	103	89.6	29.9	333	152	15.9	1.227	2.555	34	16.8	0.1																		2	female	FALSE	married	non-insurance	GA	FALSE	0	dev
68	150	62	4.41	58.53	32.83	8.18	0.18	0.28	1.45	0.36	0.01	4.028	125.8	90.7	31.23	344.1	127.5	13.8	1.05	2.715	31.3	15.7										5.56									6	female	FALSE	married	non-insurance	GA	FALSE	1	dev
58	158	65	5.37	55.1	38.4	4.1	2.2	0.2	2.06	0.22	0.12	3.82	117	92.1	30.6	332	252	13.3	1.008	3.292	31.8	13.9	0.1																		2	female	FALSE	married	insurance	GA	FALSE	0	dev
81	174	70	6.9	66.99	20.22	9.36	3.13	0.3	1.4	0.65	0.22	3.446	112.4	95	32.62	343.1	191.8	14.6	1.117	4.043	28.5	13.7	0.1	15.4	3.1	12.3	6	14	23	55	32	4.82	11.5	179	395	3.6	138	2.22	1.02	0.96	9	male	FALSE	married	insurance	GA	FALSE	0	dev
51	159	55	3.39	64	33	2.7	0.3	0	1.12	0.09	0.01	4.7	139	85.7	29.6	345	163	13.4	1.017	3.494	28.4	14.9		24.3	5.2	19.1	1.6	14	24	76	47	5.63	5.3	53	216	3.8	139				1	female	FALSE	married	insurance	GA	FALSE	0	dev
58	168	86	5.32	54.7	38.7	5.3	0.9	0.4	2.06	0.28	0.05	4.6	137	87.8	29.8	339	216	11.8	0.884	3.973	30.3	15	0.1	7	0.8	6.2	4.3	36	30	70	44		8.8	83	267	4.5	140	2.5	1.18	1.15	4	male	FALSE	married	insurance	GA	FALSE	0	dev
72	170	62	6.01	61.1	28.1	5.8	5	0	1.69	0.35	0.3	3.75	119	89.9	31.7	353	144	15.1	1.159	2.846	32.5	14.7	0.1									5									5	male	TRUE	married	insurance	GA	FALSE	0	dev
51	180	68	8.66	77.71	16.12	5.1	0.9	0.2	1.39	0.44	0.08	4.55	136	86.6	29.9	345	209	14.1	1.075	2.759	25.7	14.7		16.3	4.3	12	16.7	19	31	63	43	4.4	4.8	69	265	3.7	140	2.18	1.12	0.87	6	male	FALSE	married	insurance	GA	FALSE	0	dev
61	172	55	3.91	51.96	37.21	8.71	2	0.12	1.46	0.34	0.08	3.087	107	95.8	34.69	361.9	102	14.1	1.075	3.382	31.5	13.4																			4	male	FALSE	married	insurance	GA	FALSE	0	dev
49	162	63	6.45	69.1	23.1	5.3	2.3	0.2	1.49	0.34	0.15	5.524	116	68.1	21	309.4	235	12.8	0.967	3.298	29	13.8	0.1																		3	female	FALSE	married	non-insurance	GA	FALSE	0	dev
54	157	55	5.04	61.7	32.3	4	2	0	1.63	0.2	0.1	4.13	126	87.2	30.5	350	128	13.9	1.058	3.579	29	15.1																			3	female	FALSE	married	non-insurance	GA	FALSE	0	dev
65	152		9.87	68.98	20.71	9.56	0.33	0.42	2.04	0.94	0.03	3.01	97.9	88	32.53	0	186.3	15	1.151	4.099	26.8	12.8		23	5.6	17.4	3.8	31	25	63	34	7.4	4.1	30	144	3.2	138	2.04	0.77	0.95	5	female	FALSE	married	insurance	GA	FALSE	0	dev
50	171	73	6.3	64.8	30	3	1.6	0.6	1.89	0.19	0.1	5.661	160	80.9	28.3	349	247	13.4	1.017	3.744	27.6	13.9	0.1	22.2	4.8	17.4	2.1	17	20	75	45	5.23	4.6	70	405	3.9	139	2.49	1.12	1.25	2	male	FALSE	married	insurance	GA	FALSE	0	dev
50	162	65	6.56	73.11	20	5	1.7	0.2	1.31	0.33	0.11	3.94	121	87.1	30.7	353	185	11.8	1.03	3	33.1	18.9		16				21	17	76	43		3.7	50	279	3.8	140				0	female	FALSE	married	non-insurance	GA	FALSE	0	dev
78	163	60	6.79	59.38	27.12	9.23	3.34	0.93	1.84	0.63	0.23	4.063	125.4	88.2	30.87	349.6	193.3	13.7	1.042	3.047	33.7	12.9	0.1																		9	male	FALSE	married	non-insurance	GA	FALSE	0	dev
56	170	65	7.35	59.69	30.67	6.98	2.4	0.26	2.25	0.51	0.18	4.542	150.2	89.9	33.07	367.4	188	14.4	1.1	2.873	29.2	14.7										4.3									4	male	FALSE	married	insurance	GA	FALSE	0	dev
52	165	74	5.11	55.7	37.6	4.7	1.8	0.2	1.92	0.24	0.09	4.44	125	83.1	28.2	339	228	12.6	0.95	2.705	26.4	15.8	0.1									5.2									2	female	FALSE	married	insurance	GA	FALSE	0	dev
69	158	44	5.45	70.63	17.95	7.66	3.55	0.21	0.98	0.42	0.19	3.041	97.8	91.2	32.17	352.6	333	13.5	1.025	3.554	28.1	12.4		4.5	1.5	3	1.3	25	21	54	34	4.38	2.2	42	195	4.2	141	2.25	1.17	0.91	29	female	FALSE	married	insurance	GA	FALSE	0	dev
60	170	64																														7.46									0	male	FALSE	married	non-insurance	GA	FALSE	0	dev
26	170	57	5.8	54.89	33.79	10.82	0.29	0.21	1.96	0.63	0.02	4.192	126.9	90.7	30.27	333.3	124	15.1	1.159	3.054	33.8	15.8		9.8	2.7	7.1	1.1	24	26	59	37	8.1	3.4	83	355	4	142	2.25	1.45	1.02	7	male	FALSE	unmarried	insurance	LA	FALSE	0	dev
51	160	48	7.12	84.51	10.52	4.5	0.4	0.1	0.752	0.32	0.03	3.98	115	84.7	28.9	341	251	14	1.067	4.895	25.8	13.1		6	2	4	3.5	9	18	64	34	6.3	2.1	61	149	3.7	137				3	female	FALSE	married	non-insurance	GA	FALSE	0	dev
58	180	100	6.07	61.7	32.3	4.3	1.2	0.5	1.96	0.26	0.07	5.48	162	83.2	29.6	355	249	13.9	1.058	3.121	29.5	14.2		19.2	3.7	15.5	2.1	23	24	66	42	6.2	5.2	104	473	4.2	139	2.35	1.33	0.95	4	male	FALSE	married	non-insurance	GA	FALSE	0	dev
61	156	50	10.8	63.84	29.8	4.7	1.54	0.24	3.22	0.51	0.164	4.11	125	86.9	30.4	350	294	14.5	1.109	4.191	32.7	14.2		14.6	3.9	10.7	1.8	27	23	63	35	5.1	5.2	75	254	3.4	142	2.22	1.41	1.06	5	female	FALSE	married	non-insurance	GA	FALSE	0	dev
64	156	50	4.25	50	44.9	3.5	1.6	0	1.91	0.15	0.07	4.31	121	82.4	28.1	341	227	13.8	1.05	3.706	28.9	16.3		8.6	1.7	6.9	5.2	13	22	67	34	4.7	4.4	58	148	4.3	140	2.25	1.14	1.21	3	female	FALSE	married	insurance	GA	FALSE	0	dev
46	170	62	4.49	70.4	20.5	6.7	2.2	0.2	0.922	0.3	0.1	4.58	142.4	83.4	31	372.4	190	13.9	1.058	2.034	29.7	17.4		15.6	3.8	11.8	13.1	20	27	67	40	5.79	4	67	291	3.1	138	2.29	1.07	1.2	5	male	FALSE	married	non-insurance	GA	FALSE	0	dev
41	165	60	6.98	83.21	8.52	5.7	2.6	0	0.592	0.4	0.18	3.85	110	84.4	28.6	338	220	14.3	1.092	6.27	26.5	12.6	0.4																		3	female	FALSE	married	insurance	GA	FALSE	0	dev
50	172	120	5.57	68.4	25.9	5.2	0.5	0	1.44	0.29	0.03	4.84	151	86.4	31.2	361	167	14	1.067	4.04	28.6	14.7																			5	male	FALSE	married	non-insurance	GA	FALSE	0	dev
48	165	54	4.64	58.4	34.7	5.6	1.1	0.2	1.61	0.26	0.05	4.04	102	78.2	25.2	323	234	13.1	0.992	3.246	27	13.8		10.1	2.5	7.6	4.5	11	19	67	37		6	39	114	3.4	140				4	female	FALSE	married	insurance	GA	FALSE	0	dev
39	170	86	8.82	51.9	41.5	4.1	2.4	0.1	3.66	0.36	0.21	4.55	138	87	30.3	348	256	13.8	1.05	2.862	31.1	12.7	0.1	11.2	3.6	7.6	1.7	22	19	60	38					3.9	141	2.26	1.3	1.04	5	male	FALSE	married	non-insurance	GA	FALSE	0	dev
51	158	55	5.19	64	30.6	2.9	2.5	0	1.59	0.15	0.13	4.67	135	82.7	28.9	350	188	12.3	0.925	4.872	31.9	11.7		14.2	3	11.2	2.5	33	18	76	41	5	3.1	61	161	3.8	135	2.3	1.3	1	1	female	FALSE	married	insurance	GA	FALSE	0	dev
46	164	60	5.95	44.5	43	6.1	6.21	0.2	2.56	0.36	0.37	5.1	149	84.3	29.2	347	166	13.5	1.025	2.117	30.5	16.6	0.1	7.9	2.3	5.6	4.8	42	26	62	41	5.4	4.3	73	281	4	138	2.25	1.32	1.12	4	male	FALSE	married	insurance	GA	FALSE	0	dev
56	165	91	4.73	56.9	35.7	4.9	2.5	0	1.69	0.23	0.12	5.02	151	87.3	30.1	345	150	14.8	1.134	2.78	28.2	12.4		36.6	6.9	29.7	7.1	123	69	65	38	13	6	100	374	3.4	139	2.3	0.78	0.91	3	male	FALSE	married	non-insurance	GA	FALSE	0	dev
52	163	67	5.25	58.2	26.3	6.3	9.01	0.2	1.38	0.33	0.471	4.11	124	88.3	30.2	342	245	13.6	1.033	3.638	27.3	14		18.4	4.3	14.1	0.5	18	23	77	39	5.88	5.2	48	253	3.7	137				5	female	FALSE	married	insurance	GA	FALSE	0	dev
57	158	55	8.2	52.6	38.3	6.2	2.8	0.1	3.14	0.51	0.23	4.19	124	85.4	29.6	346	254	12.7	0.958	3.414	27.5	12.7	0.1									5									3	female	FALSE	married	insurance	GA	FALSE	0	dev
64	156	50	6.28	56	35.2	4.6	4	0.2	2.21	0.29	0.25	4.36	124	83.7	28.4	340	232	13	0.983	4.192	28.3	15.1	0.1																		5	female	FALSE	married	non-insurance	GA	FALSE	0	dev
45	169	76	7.15	55	36.2	6.3	2.4	0.1	2.59	0.45	0.17	4.49	135	88.9	30.1	338	296	14.3	1.092	2.936	30.5	14	0.1									5									5	male	FALSE	married	non-insurance	GA	FALSE	0	dev
66	168	81	4.88	68.4	24.8	4.1	2.7	0	1.21	0.2	0.13	4.74	145	87.6	30.6	349	164	13.9	1.058	3.396	26.7	14.1	0.1									4.9									1	male	FALSE	married	non-insurance	GA	FALSE	0	dev
46	157	50	2.86	41.3	44.8	9.8	3.8	0.3	1.28	0.28	0.11	2.94	102	99.7	34.7	348	249	15	1.151	2.556	24.8	15.5		14.5	4.3	10.2	8.2	16	26	66	38	4.5	6.2	39	130	3.8	136	2.33	1.46	0.89	11	female	FALSE	married	insurance	GA	FALSE	0	dev
39	158	54	6.16	68.7	28.2	2.3	0.6	0.2	1.74	0.14	0.04	4.3	109	77	25.3	329	422.1	13.3	1.008	5.061	25.4	13.3	0.1									5.3									4	female	FALSE	married	insurance	GA	FALSE	0	dev
55	170	72																																							0	female	missing	missing	insurance	TIVA	FALSE	0	dev
40	175	80	4.51	38.7	54.81	4.7	1.6	0.2	2.47	0.21	0.07	5.24	156	82.4	29.8	361	259	14.3	1.092	2.484	28.2	12.3	0.1																		3	male	FALSE	married	non-insurance	GA	FALSE	0	dev
45	164	52	7.07	71.9	22.9	4.1	1	0.1	1.62	0.29	0.07	5	94	62.8	18.8	299.2	372	14.6	1.117	3.228	29.7	12.5	0.1	16.1	3.3	12.8	10.5	20	26	80	40		4.1	65	281	4.4	139	2.41	1.28	1.03	1	female	FALSE	married	insurance	GA	FALSE	0	dev
66	178	66	3.72	63.7	29.3	5.6	1.1	0.3	1.09	0.21	0.04	4.95	150	88.5	30.3	342	179	14.9	1.143	2.794	29.2	13.7	0.1	17.3	4.9	12.4	7.1	18	24	75	44		5.2	70	402	4.4	140	2.43	1.23	1.2	1	male	FALSE	married	insurance	GA	FALSE	0	dev
59	175	72	4.94	56.9	38.1	4	1	0	1.88	0.2	0.05	4.8	149	89.8	31	346	177	13.1	0.992	2.961	27.8	13.7		13	3.4	9.6	2.8	35	37	69	44		5.3	76	244	4.2	136	2.44	1.12	0.99	1	male	FALSE	married	non-insurance	GA	FALSE	0	dev
54	167	61	5.83	61.1	30.7	6.7	1.5	0	1.79	0.39	0.09	3.69	125	97.3	33.9	348	141	12.2	0.917	3.64	28.4	12.5	0.1																		2	female	FALSE	married	non-insurance	GA	FALSE	0	dev
72	178	95	4.47	49	43.2	5.8	1.8	0.2	1.93	0.26	0.08	4.62	142	90.3	30.7	341	131	13.8	1.05	2.818	25.3	15.3	0.1																		7	male	FALSE	married	insurance	GA	FALSE	0	dev
56	182	97	8.34	74.81	18.22	4.1	2.8	0.1	1.52	0.34	0.23	4.91	141	82.3	28.7	349	265	13.4	1.017	2.886	26.9	13.4	0.1									5.2									1	male	FALSE	married	insurance	GA	FALSE	0	dev
49	170	80	4.93	61.4	33.3	4.5	0.6	0.2	1.64	0.22	0.03	4.49	134	89.1	29.8	335	129	13.6	1.033	2.264	30.1	14.7	0.1	10	2.9	7.1	2.1	19	22	62	38	5.4	4.4	85	353	3.7	144	2.29	1.09	1.07	7	male	FALSE	married	non-insurance	GA	FALSE	0	dev
85	170	65	6.21	43.24	45.9	6.8	3.94	0.24	2.85	0.42	0.244	4.66	136	87.3	29.2	334	189	14.8	1.134	2.798	26.2	15.4	0.1																		7	male	FALSE	married	insurance	GA	FALSE	0	dev
27	163	82	8.09	76.21	20.5	2.8	0.4	0.1	1.66	0.23	0.03	4.61	137	87.2	29.7	341	167	14.3	1.092	4.127	32.4	12.1																			1	female	FALSE	unmarried	insurance	GA	FALSE	0	dev
59	171	65	4.81	57	37.2	4.8	1	0	1.79	0.23	0.05	4.54	136	85.9	30	349	225	14.9	1.143	2.633	30.2	14	0.1									5.9									3	male	FALSE	married	non-insurance	GA	FALSE	0	dev
47	166	68	4.38	60.7	31.3	4.1	3.7	0.2	1.37	0.18	0.16	4.51	135	86.7	29.9	345	266	13.2	1	3.849	25.6	12.6	0.1	11.8	2.6	9.2	4.1	24	24	71	41	5.3	4.5	85	332	3.6	137	2.32	0.79	1	1	male	FALSE	married	non-insurance	GA	FALSE	0	dev
23	158	60	9.06	81.24	13.02	5.2	0.64	0.04	1.18	0.47	0.054	4.52	136	88.7	30.1	339	325	13.4	1.017	2.351	30.1	13.7	0.1	10.1	1.6	8.5	1.3	24	23	63	39		4.2	56	443	4	140	2.22	1.31	1.04	4	female	FALSE	unmarried	insurance	GA	FALSE	0	dev
37	157	52	5.02	62.9	27.1	7.2	2	0.8	1.36	0.36	0.1	4.29	121	89.3	28.2	316	354	14	1.067	3.726	31	15		9.3	1.2	8.1	3.8	13	17	71	33		4.2	48	204	4.2	139				1	female	FALSE	married	non-insurance	GA	FALSE	0	dev
57	170	81	5.94	69	24.6	5.1	1.3	0	1.46	0.3	0.08	4.92	152	88.2	30.9	350	118	13.7	1.042	2.882	33	13.6	0.1																		2	male	FALSE	married	non-insurance	GA	FALSE	0	dev
56	168	67	6.16	63.5	31.8	3.7	0.8	0.2	1.96	0.23	0.05	4.3	133	93.7	30.9	330	167	12.8	0.967	2.704	29.2	13.2		4.8	1.3	3.5	5.5	11	17	54	33	5.5	5.4	74	268	3.6	140	2.21	1.28	0.95	2	male	FALSE	married	insurance	GA	FALSE	0	dev
62	161	47	6.46	70.2	22.1	5.1	2.3	0.3	1.43	0.33	0.15	4.51	134	86.9	29.7	342	293	12.5	0.942	6.01	27.1	12.5		3.4	1.5	1.9	1.8	6	17	66	38	5	4.1	60	186	4.2	139	2.28	1.24	1.09	9	female	TRUE	married	non-insurance	GA	FALSE	0	dev
54	176	77	7.49	68	26.6	4	1.3	0.1	1.99	0.3	0.1	4.86	146	87.9	30	342	272	13.6	1.033	4.573	32	12.7																			2	male	FALSE	married	insurance	GA	FALSE	0	dev
56	173	67	7.05	69.5	25.2	4	1	0.3	1.78	0.28	0.07	4.93	148	85.4	30	352	264	13.9	1.058	2.594	31.9	13.3																			2	male	FALSE	married	insurance	GA	FALSE	0	dev
85	150	60	6.9	70.9	24.1	4.2	0.7	0.1	1.66	0.29	0.05	4	127	91.5	31.8	347	238	12.9	0.975	3.292	29.6	13.4		13.4	3.3	10.1		16	29			5.37	6.4	59	309	4.4	138				1	female	FALSE	married	insurance	LA	FALSE	0	dev
82	155	50	5.7	52.7	42.5	4.2	0.4	0.2	2.42	0.24	0.02	3.94	122	91.9	31	337	241	14.6	1.117	3.805	29.9	14.6		17.7	4.9	12.8	1.5	8	21	70	40	5.3	3.9	69	233	3.7	139				5	female	FALSE	married	insurance	GA	FALSE	0	dev
63	180	65	5.34	58.3	28.3	5.1	8.11	0.2	1.51	0.27	0.431	4.53	137	86.3	30.2	350	117.4	14.5	1.109	2.958	30.9	13.2	0.1																		2	male	FALSE	married	insurance	GA	FALSE	0	dev
53	168	57	16.8	88.81	8.82	2.2	0.1	0.1	1.47	0.37	0.02	3.77	113	87	30	345	210	11.8	0.884	3.97	30.4	15.7		10.5	2.2	8.3	3.2	30	29	73	42	5.1	3.9	44	186	3.8	139				5	female	FALSE	married	insurance	GA	FALSE	0	dev
39	163	57	5.45	52.5	39.4	6.2	1.5	0.4	2.15	0.34	0.08	4	130	95.8	32.5	339	153	12.3	0.925	2.33	28.7	16.2																			1	female	FALSE	married	insurance	GA	FALSE	0	dev
65	155	63	5.02	57.3	33.9	5.8	2.8	0.2	1.7	0.29	0.14	4.21	128	89.8	30.4	339	199	14.2	1.084	4.234	27.5	14		6.6	2	4.6	3.2	15	22	60	36	5.3	8.9	85	342	4	138	2.28	1.26	1.01	6	male	FALSE	married	non-insurance	GA	FALSE	0	dev
25	168	74	9.26	62.3	30.9	5.4	1.2	0.2	2.86	0.5	0.11	4.96	143	85.7	28.8	336	237	13.1	0.992	4.499	26.9	13.2		15.5	2.8	12.7	1.9	20	21	70	40		3.1	35	331	4.1	137				2	female	FALSE	married	insurance	TIVA	FALSE	0	dev
50	158	54	5.59	76.21	18.42	2.7	2.5	0.2	1.03	0.15	0.14	5.14	154	83.3	30	360	180	14.5	1.109	3.478	32.9	13.1		15.1	3.4	11.7	1.2	17	22	74	48	5.11	4.1	55	352	3.3	142	2.44	1.28	1.16	3	female	FALSE	married	non-insurance	GA	FALSE	0	dev
79	160		7.04	63.2	29.4	4.8	2.3	0.3	2.07	0.34	0.16	3.6	106	88.9	29.4	331	144	13.9	1.058	6.202	25.2	12		19.9	4.7	15.2	1.3	13	31	68	36	6.6	6.3	69	252	3.6	140	2.16	1.09	1.07	9	female	FALSE	married	insurance	GA	FALSE	0	dev
30	162	55	6.3	68.1	24.9	3.7	3	0.3	1.57	0.23	0.19	4.55	128	83.7	28.1	336	369	14	1.067	3.657	32.2	13.7																			3	female	FALSE	married	insurance	GA	FALSE	0	dev
59	159	66.5	4.79	57.3	34.2	5.2	3.1	0.2	1.64	0.25	0.15	4.65	124	81.1	26.7	329	162	13.7	1.042	2.627	28.6	17.1		11.1	2	9.1	3.3	12	25	64	37	5.1	6.7	54	219	3.7	139	2.3	1.23	0.99	3	female	FALSE	married	insurance	GA	FALSE	0	dev
41	166	70	6.63	60.4	32.7	3.8	2.6	0.5	2.17	0.25	0.17	4.62	134	86.6	29	335	261	12.6	0.95	4.338	28.6	13.8																			2	female	FALSE	married	insurance	GA	FALSE	0	dev
66	171	60	8.05	57.6	26.6	7.1	7.6	1.1	2.14	0.57	0.61	4.7	150	94.5	31.9	338	708	15.3	1.176	2.22	31.4	15.5		7.5	2.6	4.9	8.1	34	35	61	38	4.3	3.1	80	261	4.5	137	2.18	1.48	0.97	3	male	FALSE	married	insurance	GA	FALSE	0	dev
54	164	75	6.74	54.8	39	3	3.1	0.1	2.63	0.2	0.21	4.21	125	85.7	29.7	346	185	11.8	0.884	5.357	26.7	12.1	0.1	11.1	3	8.1	5.4	33	29	73	41		4.9	62	336	3.2	138	2.23	1.21	1.04	5	female	FALSE	married	insurance	GA	FALSE	0	dev
82	156		4.42	53.4	38	5.7	2.7	0.2	1.68	0.25	0.12	4.07	126	90.9	31	341	211	14.5	1.109	4.146	28.9	13.8														4.4	138				6	female	FALSE	married	insurance	GA	FALSE	0	dev
67	158		3.71	51.8	40.4	5.4	2.4	0	1.5	0.2	0.09	4.78	143	88.5	29.9	338	177	12.1	0.909	3.094	25.6	14.2		9.5	1.8	7.7	0.7	25	26	71	40	5.4	6.3	59	258	3.6	141	2.44	1.53	1.07	1	female	FALSE	married	non-insurance	GA	FALSE	0	dev
43	162	55	4.51	41.1	53.4	4.4	0.9	0.2	2.41	0.2	0.04	3.89	120	93.8	30.8	329	165	13.8	1.05	2.98	30	14.3										5.1									2	female	FALSE	married	insurance	GA	FALSE	0	dev
51	166	80	6.06	54.9	38	3.5	3.3	0.3	2.3	0.21	0.2	4.4	139	94.1	31.6	336	260	13.2	1	4.166	31.7	12.7										5.5									3	female	FALSE	married	insurance	GA	FALSE	0	dev
58	159		10.16	88.71	9.02	1.2	1.1	0	0.912	0.12	0.11	3.51	110	91.7	31.3	342	136	13.3	1.008	4.151	29.8	13.6		15.8	3.9	11.9	2.2	59	57	67	39	5.7	5.8	83	117	4.1	138	2.25	1.17	0.99	3	female	FALSE	married	non-insurance	GA	FALSE	0	dev
60	158	70	8.21	76.5	18	5.2	0.2	0.1	1.48	0.43	0.02	4.47	139	94	31.1	331	235	14.1	1.075	4.176	29.7	12.4	0.1	11.7	3.4	8.3	1.3	7	30	64	35	11	3.9	59	176	4.3	138	2.22	0.48	0.89	4	female	FALSE	married	non-insurance	GA	FALSE	0	dev
77	150	60	4.71	49.3	37.6	6.6	5.7	0.8	1.77	0.31	0.27	3.62	112	93.6	30.9	330	216	12.6	0.95	3.119	26.5	15	0.1	5.8	2.1	3.7	2.4	9	22	56	33		6.2	97	287	3.4	141	2.21	1.15	0.89	2	female	FALSE	married	insurance	GA	FALSE	0	dev
45	160	60	4.3	41.2	47.7	7.2	3.7	0.2	2.05	0.31	0.16	4.19	130	94	31	330	188	13.6	1.033	2.843	32.7	13.6																			1	female	FALSE	married	insurance	TIVA	FALSE	0	dev
69	160	64	3.48	59.5	31.3	5.2	3.7	0.3	1.09	0.18	0.13	4.08	128	87.7	31.4	358	101	18	1.407	2.86	34.7	15.3	0.1																		6	female	FALSE	married	insurance	GA	FALSE	0	dev
67	158	70	3.01	51.2	39.5	6	3	0.3	1.19	0.18	0.09	4.43	85	68.2	19.2	281	337	13.1	0.992	3.827	26	13.6	0.1																		3	female	FALSE	married	non-insurance	GA	FALSE	0	dev
74	170	70	7.31	40.2	50.1	7.5	2.2	0	3.66	0.55	0.16	4.41	138	94.8	31.3	330	205	14.1	1.075	4.626	32.4	13.5	0.3	5.8	2.8	3	1.6	18	23	64	37		4.7	81	292	4	139	2.25	1.01	0.98	4	male	FALSE	married	insurance	GA	FALSE	0	dev
65	170	80	6.07	47.3	42.3	7.9	2.3	0.2	2.57	0.48	0.14	5.25	160	88.8	30.5	343	190	14.5	1.109	2.671	31.3	14.3	0.1	12.1	3.4	8.7	5.2	22	29	72	39	5	2	65	216	4	139	2.27	1.09	1.01	4	male	FALSE	married	insurance	GA	FALSE	0	dev
65	168		4.06	66	23.2	8.9	1.7	0.2	0.942	0.36	0.07	3.64	92	79.1	25.3	319	154	12.5	0.942	3.693	27.8	14.7																			4	male	FALSE	married	insurance	GA	FALSE	0	dev
44	168	58	8.37	67.8	20.5	9	2.5	0.2	1.72	0.75	0.21	5.41	157	86.7	29	335	282	13.4	1.017	4.531	27	12.4		15.3	3.3	12	0.8	23	25	73	39	5.04	11.1	78	246	4.6	135	2.31	1.3	1.06	1	male	FALSE	married	non-insurance	GA	FALSE	0	dev
41	174	85	3.8	39.9	52.4	6.3	1.1	0.3	1.99	0.24	0.04	5.28	149	85	28.2	332	279	12.2	0.917	2.977	34.8	12.8	0.1	10	1.9	8.1	1.4	28	22	72	46	5.6	5.4	115	234	4.8	139	2.44	1.13	0.95	2	male	FALSE	married	insurance	GA	FALSE	0	dev
67	164	71	4.19	63.3	29.1	5	2.4	0.2	1.22	0.21	0.1	4.65	146	93.8	31.4	335	124	13.2	1	4.024	29.3	13.1	0.1	8.8	1.9	6.9	4.4	14	22	63	37	5.6	4.2	81	266	3.6	140	2.27	0.94	0.92	3	male	FALSE	married	insurance	GA	FALSE	0	dev
29	158	55	9.17	72	21.2	4.5	2	0.3	1.94	0.41	0.18	4.69	147	93.8	31.3	334	247	18.9	1.484	2.301	36.7	13.2	0.1	9.9	2.5	7.4	3.5	12	19	61	38	4.35	7.2	49	255	4.2	140	2.36	1.77	1.18	2	female	FALSE	married	insurance	GA	FALSE	0	dev
58	160	57	4.9	50.7	41.6	5.9	1.4	0.4	2.04	0.29	0.07	4.51	128	87.6	28.4	324	237	12.5	0.942	2.778	29.6	15.3																			4	female	FALSE	married	insurance	GA	FALSE	0	dev
66	166	83	6.14	54.24	35.34	3.94	6.44	0.24	2.174	0.244	0.394	4.4	107	73.4	24.3	331	148.4	15.3	1.176	3.963	34.1	16.3																			10	male	FALSE	married	insurance	GA	FALSE	0	dev
57	168	75	5.7	63.3	27.5	6.5	2.3	0.4	1.57	0.37	0.13	4.22	141	101.9	33.4	328	122	14.5	1.109	2.669	34	15.2		11.1	3.8	7.3	15.8	19	21	57	34	5.85	7.7	52	351	3.3	139	2.25	1.44	1.06	2	male	FALSE	married	insurance	GA	FALSE	0	dev
50	165	68	13.56	64	29.1	5	1.8	0.1	3.95	0.68	0.24	4.79	152	93.5	31.7	339	213	13.8	1.05	3.12	33.2	13.6		13	2.3	10.7	2	18	26	70	42	6.7	6	73	259	3.9	139	2.39	1.38	0.98	3	male	FALSE	married	insurance	GA	FALSE	0	dev
37	172	50	6.31	58.9	23.8	3.3	13.81	0.2	1.5	0.21	0.871	4.16	127	85.8	30.5	356	290	13	0.983	4.01	27.7	14.5	0.1	13.4	3.5	9.9	3	25	28	72	44	4.5	4.3	111	357	4.2	140	2.47	1.11	1.03	0	male	FALSE	unmarried	insurance	GA	FALSE	0	dev
49	168	64	3.19	53.3	38.9	4.1	2.8	0.9	1.24	0.13	0.09	4.87	117	77.2	24	311	195	12.6	0.95	3.697	29	14.7		8	2.1	5.9	1.3	12	24	70	40	4.68	5.7	48	204	4.1	138				6	female	FALSE	married	insurance	GA	FALSE	0	dev
70	150	60	6.22	54.4	40.2	3.5	1.6	0.3	2.5	0.22	0.1	3.94	127	96.4	32.2	334	262	13.2	1	3.132	28.9	14.8		11.9	2.7	9.2	3.7	19	28	73	41		6.1	40	316	4.1	139				4	female	FALSE	married	insurance	GA	FALSE	0	dev
32	163	60	5.36	63.6	32.1	3.2	0.9	0.2	1.72	0.17	0.05	4.54	143	90.7	31.5	347	239	13.5	1.025	3.629	30.6	14.3	0.1	8.1	1.4	6.7	4	20	23	71	41		5.3	49	225	3.9	136	2.34	1.36	1.07	4	female	FALSE	married	non-insurance	GA	FALSE	0	dev
36	172	77	5.2	42.9	47.7	7.5	1.7	0.2	2.48	0.39	0.09	4.19	131	92.4	31.3	339	266	13	0.983	2.416	34	15.7		13.5	3.7	9.8	11.1	35	24	69	45	4.6	4.2	68	376	3.4	140	2.36	1.49	0.9	4	female	FALSE	unmarried	insurance	GA	FALSE	0	dev
57	180	60	4.96	38.1	50.6	6.7	4.4	0.2	2.51	0.33	0.22	4.1	139	101.5	33.9	334	172	13.5	1.025	2.957	31.5	17.1		35.4	6.6	28.8	7.3	25	40	61	35	4.5	3.7	69	322	3.4	142	2.17	1.24	0.87	3	male	FALSE	married	insurance	GA	FALSE	0	dev
37	158	57	3.21	46.4	42.7	8.1	2.8	0	1.37	0.26	0.09	4.39	131	92.5	29.8	323	204	13.8	1.05	2.337	27.9	15.6		15.8	4	11.8	1.6	15	24	75	44		5.5	38	209	3.9	138				3	female	FALSE	married	non-insurance	GA	FALSE	0	dev
53	165	65	6.88	65.1	25.3	6.5	2.8	0.3	1.74	0.45	0.19	4.57	125	86	27.4	318	305	13.6	1.033	2.948	29.9	13.4										5.72									4	female	FALSE	married	insurance	GA	FALSE	0	dev
49	158	55	9.95	79.91	14.32	5.5	0.2	0.1	1.42	0.55	0.02	4.38	90	65.5	20.5	314	354	14.3	1.092	2.213	28.8	16.3		5	2.3	2.7	3.5	9	16	64	32		4.8	39	119	4.3	138				4	female	FALSE	married	insurance	GA	FALSE	0	dev
52	170	75	8.58	68.3	21.6	5.1	4.9	0.1	1.85	0.44	0.42	4.64	142	95	30.6	322	176	13.8	1.05	4.021	31.8	12.9		10.8	3.6	7.2	0.3	16	19	55	33	4.92	4.8	69	341	4.1	137	2.21	1.07	1.07	4	male	FALSE	married	insurance	SA	FALSE	0	dev
50	163	79	5.53	70.4	21.9	5.1	2.4	0.2	1.21	0.28	0.13	4.33	120	86.6	27.7	320	285	13.8	1.05	4.296	34.1	14.1		3.8	1.3	2.5	1.5	15	18	62	36	5	3.5	43	249	3.8	139	2.22	1.23	1.04	7	female	FALSE	married	insurance	GA	FALSE	0	dev
61	155	81	5.85	62.9	29.4	5.3	1.2	1.2	1.72	0.31	0.07	3.73	112	95.7	30	314	271	13.3	1.008	2.589	25.6	13	0.1	15.2	4.6	10.6	3.2	12	18	60	34	6.4	3.2	60	246	4.5	140	2.25	1.38	0.93	12	female	FALSE	married	insurance	GA	FALSE	0	dev
54	157	49	6.25	68.8	27.5	2.9	0.6	0.2	1.72	0.18	0.04	4.3	131	87.9	30.5	347	269	13.4	1.017	3.47	28.8	14.3		10	2.2	7.8	2.5	25	26	58	37		2.2	58	223	4.2	139				4	female	FALSE	married	insurance	GA	FALSE	0	dev
44	173	90	5.76	61.2	30	6.4	2.1	0.3	1.73	0.37	0.12	5.15	144	82.5	28	339	207	11.4	1	3.96	31.8	17.4		21.6	4.4	17.2	7.1	36	24	68	41		4.1	77	333	4.1	140	2.19	1.98	0.95	6	male	FALSE	married	non-insurance	GA	FALSE	0	dev
45	158	68	5.11	63.2	30.9	3.9	1.8	0.2	1.58	0.2	0.09	4.18	128	92.3	30.6	332	258	14.4	1.1	3.53	33.6	13.6										5.2									4	female	FALSE	married	non-insurance	GA	FALSE	0	dev
46	160	55	2.63	44.2	41.4	8.7	5.3	0.4	1.09	0.23	0.14	3.98	119	92.5	29.9	323	108	14.3	1.092	2.319	33	17.1	0.1	11.2	3.1	8.1	2.4	28	26	57	35		5.2	43	236	4.2	144	2.32	1.25	1.18	5	female	FALSE	married	non-insurance	GA	FALSE	0	dev
50	163	60	4.7	40.88	47.45	9.77	1.22	0.68	2.23	0.46	0.06	4.086	93.5	70.6	22.89	324	380.3	14.6	1.144	2.554	25.4	13.9		10.9	0.4	10.5	11.8	9	19	70	37	5.33	3.4	60	137	3.8	138	2.11	0.87	0.87	0	female	FALSE	married	insurance	GA	FALSE	0	dev
84	155		7.58	75.31	17.82	6.2	0.4	0.3	1.35	0.47	0.03	3.67	106	85	28.9	340	336	14.8	1.134	5.63	26.8	12.8		18.6	4.5	14.1	1.7	11	24	64	37	6.5	2.6	51	127	3.7	129	2.19	1.03	0.9	11	female	FALSE	married	insurance	LA	FALSE	0	dev
83	168	75	6.16	72.5	18.3	4.7	4.2	0.3	1.13	0.29	0.26	4.48	137	91.3	30.6	335	113	13.4	1.017	4.342	33.1	14.1																			4	male	FALSE	married	insurance	GA	FALSE	0	dev
59	170	69	8.17	56.6	30.1	5.3	7.6	0.4	2.46	0.43	0.62	5.09	154	89.2	30.3	339	278	12.4	0.934	3.285	29.8	13.5	0.1									4.56									5	male	FALSE	married	non-insurance	GA	FALSE	0	dev
33	172	56	4.58	60.8	34.7	4.1	0.4	0	1.59	0.19	0.02	4.31	141	96.1	32.7	341	226	13.8	1.05	3.511	31.8	14.4										5.16									5	female	FALSE	married	insurance	GA	FALSE	0	dev
67	168	63	5.9	50.3	40.7	4.7	4.1	0.2	2.4	0.28	0.24	4	134	96.8	33.5	346	162	14	1.067	2.723	31.2	15.1	0.1	24.3	5.2	19.1	3.8	16	25	58	33		4.6	89	335	3.6	140	2.1	1.16	1.01	5	male	FALSE	married	non-insurance	GA	FALSE	0	dev
40	164	62	5.77	55.9	38.5	4.2	1.2	0.2	2.22	0.24	0.07	4.4	121	84.5	27.5	325	294	12.5	0.942	2.914	32	13.4	0.1																		4	female	FALSE	married	insurance	GA	FALSE	0	dev
68	173	59	4.79	73.51	20.9	4.6	1	0	1	0.22	0.05	4.01	97	76.8	24.2	315	154	14.2	1.23	1.73	42.8	18.2		5.7	2	3.7	4	14	20	61	37	5.24	3.7	63	170	3.7	140	2.13	1.04	1.08	4	male	FALSE	married	insurance	GA	FALSE	0	dev
58	160	54	8.71	71.7	20	6.5	1.7	0.1	1.74	0.57	0.15	4.2	127	90.5	30.2	334	230	13.1	0.992	6.136	28.9	13.4	0.1	12.3	2.7	9.6	1.6	10	16	65	32		3.2	49	176	3.5	139	2.25	1.31	1.01	3	female	FALSE	married	insurance	GA	FALSE	0	dev
28	162	54	5.85	78	17.8	2.9	1	0.3	1.04	0.17	0.06	4.02	127	96	31.6	329	143	13.3	1.008	2.843	33.3	14.5		6.6	2.5	4.1	3	10	24	75	43		5.5	55	222	3.9	137	2.4	1.18	1.03	1	female	FALSE	married	non-insurance	GA	FALSE	0	dev
28	165	50	7.14	63.4	30.7	4.1	1.5	0.3	2.19	0.29	0.11	2.44	72	91.4	29.5	323	168	18.3	1.432	2.017	35.6	16.5	0.1									5.6									3	female	FALSE	married	non-insurance	GA	FALSE	0	dev
61	183	90	5.74	62.1	26.7	7.1	3.8	0.3	1.53	0.41	0.22	4.92	157	92.7	31.9	344	226	12.7	0.958	3.909	31.1	13.1	0.1	10	2.8	7.2	5.4	29	30	69	40	5.89	5.9	87	213	4.2	134	2.39	1.16	1.27	1	male	FALSE	married	insurance	GA	FALSE	0	dev
54	165	75	6.64	47.9	42.5	3.6	5.7	0.3	2.82	0.24	0.38	4.92	143	87	29.1	334	354	12.5	0.942	3.588	29	13.3	0.1	12.5	3.5	9	2.2	31	29	79	43	5.9	4	58	351	4.5	139	2.45	1.53	0.94	4	female	FALSE	married	insurance	GA	FALSE	0	dev
71	170	58	7.5	65.3	24.1	5.9	4.4	0.3	1.81	0.44	0.33	4.58	143	88.9	31.2	351	200	15.4	1.185	3.531	37.6	13.8	0.1																		3	male	FALSE	married	insurance	GA	FALSE	0	dev
61	171	69	4.52	54.3	32.7	8.2	4.4	0.4	1.48	0.37	0.2	4.52	141	90.7	31.2	344	243	12.4	0.934	3.215	33.7	13.2	0.1	9.6	3.3	6.3	3	23	21	73	43	5.89	5.4	86	283	4	139	2.41	1.24	1.15	5	male	FALSE	married	insurance	GA	FALSE	0	dev
39	167	55	9.38	69.4	23.5	5.8	1.1	0.2	2.2	0.54	0.1	3.74	110	86.6	29.4	340	231	14	1.067	7.958	32.5	12.5		3.9	2.5	1.4	2	13	18	58	26		2.4	39	213						6	female	FALSE	married	insurance	GA	FALSE	0	dev
39	160	62	4.81	47.8	44.9	4.4	2.7	0.2	2.16	0.21	0.13	4.47	132	89.9	29.5	328	203	13.8	1.05	2.799	36.4	16.6																			1	female	FALSE	married	non-insurance	SA	FALSE	0	dev
54	164	56.5	4.73	55.3	37.8	6.3	0.6	0	1.79	0.3	0.03	4.37	140	94.1	32	341	291	13	0.983	2.443	30.2	16.6	0.1	11.9	2.4	9.5	2.5	24	22	67	41	4.8	3.8	57	255	3.9	140	2.3	1.24	0.93	2	female	FALSE	married	insurance	GA	FALSE	0	dev
38	165	48	5.33	61.5	30.6	5.8	1.9	0.2	1.63	0.31	0.1	4.4	124	87.3	28.2	323	167	14	1.067	3.734	30.9	14.1		5.9	2.6	3.3	10	11	20	71	38		5	47	241	3.7	140				1	female	FALSE	married	non-insurance	TIVA	FALSE	0	dev
51	160	60	3.45	52.8	40.3	5.2	1.7	0	1.39	0.18	0.06	4.53	136	90.3	30	333	179	13	0.983	2.905	32.1	15.9		10.6	3	7.6	3.4	19	25	69	41	4.12	6.5	58	281	4.2	140	2.38	1.45	1.41	4	female	FALSE	married	insurance	GA	FALSE	0	dev
62	165	62	4.08	43.2	47.5	7.6	1.5	0.2	1.94	0.31	0.06	3.94	129	99.5	32.7	329	178	13.9	1.058	2.848	30.9	16.2																			5	male	FALSE	married	non-insurance	GA	FALSE	0	dev
61	170	60	6.94	59.6	26.2	8.8	5	0.4	1.82	0.61	0.35	4.53	134	90.9	29.6	325	264	13.5	1.025	2.808	32	14.9	0.1									5.5									4	male	FALSE	married	insurance	GA	FALSE	0	dev
44	159	52	3.12	55.5	35.6	5.4	2.9	0.6	1.11	0.17	0.09	4.09	88	74.3	21.5	289	136	13.4	1.017	3.521	24.7	15.9		6.6	1.8	4.8	3.4	9	15	60	36	5.4	4	43	170	4	137				2	female	FALSE	married	non-insurance	GA	FALSE	0	dev
35	155	52	3.8	46.3	45.3	5.3	2.6	0.5	1.72	0.2	0.1	4.18	134	96.4	32.1	333	258	12.8	0.967	3.197	27.1	14.2																			2	female	FALSE	married	insurance	GA	FALSE	0	dev
45	160	48	7.71	59.1	36.7	3.6	0.5	0.1	2.83	0.28	0.04	4.25	126	90.4	29.6	328	256	12.1	0.909	3.5	30.8	14.4		4.8	2.4	2.4	1.4	11	21	69	38	4.2	3.3	56	194	3.7	136	2.23	1.25	1.2	1	female	FALSE	married	insurance	SA	FALSE	0	dev
31	160	45																																							0	female	missing	missing	non-insurance	TIVA	FALSE	0	dev
36	157	46	6.46	68.5	25.9	3.4	1.9	0.3	1.67	0.22	0.12	4.54	137	91	30.2	332	202	13.2	1	4.191	29.9	14.3		12.4	2.7	9.7	1.5	23	22	72	45	4.4	3.7	62	106	3.9	136	2.38	1.28	0.91	2	female	FALSE	married	insurance	GA	FALSE	0	dev
48	167	66	4.56	44.7	43.2	9.2	2.9	0	1.97	0.42	0.13	4.51	135	88.9	29.9	337	198	13.2	1	2.958	31.6	14		11	2.1	8.9	2.8	34	21	65	39	5.5	6.7	80	395	3.8	141	2.41	1.15	0.95	2	male	FALSE	married	non-insurance	SA	FALSE	0	dev
78	158	53	4.04	58.9	34.7	5	1.2	0.2	1.4	0.2	0.05	4.6	134	89.3	29.1	326	137	12.5	0.942	4.377	32	14.5		9.4	1.4	8	3.4	16	24	69	39		6.1	87	419	4.6	140				2	female	FALSE	married	insurance	GA	FALSE	0	dev
28	168	56	7.3	69.6	24.9	4.7	0.7	0.1	1.82	0.34	0.05	4.13	119	88.4	28.8	326	196	16.9	1.312	3.922	31	13.8																			0	female	FALSE	married	insurance	GA	FALSE	0	dev
69	167	61	9.26	61.2	27.3	6	5.3	0.2	2.53	0.56	0.49	4.03	122	93.3	30.3	324	378	12.9	0.975	9.178	27.4	12.1		7.4	2.3	5.1	2.5	19	18	62	31	5.6	5.2	53	130	5	139	2.28	1.03	1	6	female	FALSE	married	insurance	GA	FALSE	0	dev
77	152	54	6.14	72.7	18.9	7.7	0.5	0.2	1.16	0.47	0.03	3.71	118	94.9	31.8	335	175	14	1.067	2.789	29.3	15.5		8.8	2.5	6.3	2.3	19	34	63	38	4.9	4.2	66	208	3.6	140	2.2	1	0.94	5	female	FALSE	married	insurance	GA	FALSE	0	dev
30	160	60	7.73	57.3	34.8	5.6	1.9	0.4	2.69	0.43	0.15	4.84	133	83.5	27.5	329	282	14.3	1.092	2.793	31.4	15.1	0.1	8.3	2	6.3	10.7	20	27	76	42	7.15	5.2	55	180	4.2	134	2.28	0.91	1.09	1	female	FALSE	married	insurance	GA	FALSE	0	dev
25	175	85	4.99	50.7	41.7	5.6	1.6	0.4	2.08	0.28	0.08	5.28	162	89.6	30.7	342	218	13.5	1.025	2.654	31.6	13.3		15				38	18	84	51		4.7	68	391						2	male	FALSE	unmarried	insurance	SA	FALSE	0	dev
87	160	51	8.09	76.5	15.8	6.9	0.7	0.1	1.28	0.56	0.06	3.84	120	94.3	31.3	331	283	14.1	1.075	4.359	27.9	13.5										5.2									6	male	FALSE	married	insurance	GA	FALSE	0	dev
40	168	59																														5.1									0	female	FALSE	married	insurance	SA	FALSE	0	dev
40	150	47	5.43	55.2	37.2	5.7	1.5	0.4	2.02	0.31	0.08	3.99	108	88	27.1	308	361	12.8	0.967	2.795	31.4	15																			1	female	FALSE	married	insurance	TIVA	FALSE	0	dev
45	175	90	6.81	64.8	29.5	4.1	1.3	0.3	2.01	0.28	0.09	5.3	167	90.8	31.5	347	234	12.6	0.95	3.665	33.5	12.6	0.1	10	1	9	4.1	32	32	75	44		8.8	78	182	4.3	140	2.45	0.96	1.34	1	male	FALSE	married	insurance	GA	FALSE	0	dev
60	172	62	5.91	51.9	37.7	5.4	4.7	0.3	2.23	0.32	0.28	4.8	150	93.1	31.3	336	203	13.8	1.05	3.26	33.4	15.7		10	2.9	7.1	12.6	16	21	65	35	4.73	7.3	60	235	4.1	142	2.31	1.25	1.26	1	male	FALSE	married	insurance	SA	FALSE	0	dev
56	164	67	8.29	63.4	31.6	4.1	0.7	0.2	2.62	0.34	0.06	5	159	94.4	31.8	337	246	10.9	0.96	2.04	32.5	19.2		24				15	16	85	51	6	3.9	84	385	4.4	139				0	male	FALSE	married	insurance	SA	FALSE	0	dev
28	164	63	6.19	59	32.6	3.9	4	0.5	2.02	0.24	0.25	4.92	146	90	29.7	330	272	13.4	1.017	3.885	31	14.2	0.1									4.92									2	female	FALSE	married	insurance	GA	FALSE	0	dev
51	160	55	3.61	57	36.6	4.2	1.1	1.1	1.32	0.15	0.04	4.62	143	90	31	344	183	12.9	0.975	2.978	30	15.9																			1	female	FALSE	married	non-insurance	GA	FALSE	0	dev
52	160	65	5.36	56.4	29.3	7.5	6.2	0.6	1.57	0.4	0.33	5.03	142	84.3	28.2	335	204	12.8	0.967	4.456	31.6	15	0.1	7.3	2.3	5	5.3	12	17	72	39		7.2	60	319	3.7	140	2.47	1.55	0.94	4	female	FALSE	married	non-insurance	GA	FALSE	0	dev
50	173	76	5.06	59.9	31.8	4.9	3	0.4	1.61	0.25	0.15	4.56	140	89	30.7	345	177	12.9	0.975	2.645	32.4	15.6	0.1									4.96									2	male	FALSE	married	non-insurance	GA	FALSE	0	dev
80	167	60	11.63	85.2	8.9	5.7	0.1	0.1	1.04	0.66	0.01	4.78	149	91.4	31.2	341	107	13.3	1.008	3.525	26.8	15.2		42.6	19	23.6	28	176	170	65	33		2.5	51	203	4.2	134	2.25	1.5	1.05	4	male	FALSE	married	insurance	LA	FALSE	0	dev
76	167	70	7.67	72.8	18.8	6.3	2	0.1	1.44	0.48	0.15	4.47	144	96.6	32.2	333	138	14.9	1.143	3.068	28.1	15	0.3									4.47									4	male	FALSE	married	insurance	GA	FALSE	0	dev
67	167	74	5.14	51.2	39.5	6.6	2.1	0.6	2.03	0.34	0.11	4.66	145	92.3	31.1	337	155	14.4	1.1	2.796	31.5	16.6																			3	male	FALSE	married	non-insurance	GA	FALSE	0	dev
41	164	57	6.78	51	40.7	6.6	1.6	0.1	2.76	0.45	0.11	4.09	128	94.4	31.3	332	211	12.3	0.925	2.839	29.7	15.5										6.09									2	female	FALSE	married	insurance	GA	FALSE	0	dev
50	160	52	4.63	64.8	30.9	3.2	0.9	0.2	1.43	0.15	0.04	4.28	126	89.3	29.4	330	238	12.8	0.967	3.803	34.4	14.8										4.61									2	female	FALSE	married	insurance	GA	FALSE	0	dev
300	160	58	4.48	61.6	25.9	6.7	5.4	0.4	1.16	0.3	0.24	4.36	131	90.1	30	333	151	13.3	1.008	3.46	29.5	17.3		4.9	1.2	3.7	4	9	20	64	35	5.3	12.1	113	493	4.3	138	2.28	1.22	1.13	2	male	FALSE	married	insurance	LA	FALSE	0	dev
86	174	70	7.33	82.3	10.2	6.8	0.4	0.3	0.75	0.5	0.03	4.58	136	89.5	29.7	332	168	13.4	1.017	3.775	29.6	13.2		16.4	4.4	12	9.1	38	23	64	36	6.62	5.5	60	97	4.1	135	2.22	0.92	0.91	3	male	FALSE	married	insurance	GA	FALSE	0	dev
24	160	58	6.08	65.3	29.1	5.1	0.5	0	1.77	0.31	0.03	4.52	141	92	31.2	339	204	15.6	1.202	2.545	35	15.9										4.29									2	female	FALSE	married	non-insurance	GA	FALSE	0	dev
35	172	66	5.51	43.7	45.9	6.9	3.3	0.2	2.53	0.38	0.18	4.61	151	97	32.8	338	189	15.2	1.168	2.62	35.3	13.6		10.7	2.5	8.2	7.4	18	23	72	38	4.39	5.2	61	192	3.9	136	2.28	1.16	0.95	2	male	FALSE	married	non-insurance	SA	FALSE	0	dev
38	173	84	6.48	68	27.9	3.4	0.5	0.2	1.81	0.22	0.03	5.44	157	85.8	28.9	336	314	13.7	1.042	3.668	35.2	14.9		7.9	2.4	5.5	2.2	36	30	74	48	5	2.9	73	412	4.2	137	2.69	0.78	0.97	2	male	FALSE	married	insurance	GA	FALSE	0	dev
75	161	48	8.53	78.44	12.52	6.3	2.74	0.14	1.07	0.54	0.234	2.96	88	94.3	29.7	315	351	11.8	1.03	1.67	41.1	19.2		7				5	8	55	29		11	124	154	4.2	139				11	male	FALSE	married	insurance	GA	FALSE	0	dev
40	177	65	6.73	68.9	23.3	5.6	1.9	0.3	1.57	0.38	0.13	5	157	91.8	31.4	342	229	13.9	1.058	3.593	33.6	14	0.1									5									3	male	FALSE	married	insurance	GA	FALSE	0	dev
73	153		5.98	65.1	23.2	9.2	2	0.5	1.39	0.55	0.12	3.57	103	82.4	28.9	350	144	13.9	1.058	5.998	33.4	16.5		5.2	2.1	3.1	4.4	20	38	55	26		3.4	92	170	3.2	138	2.07	1.07	0.86	2	female	FALSE	married	non-insurance	LA	FALSE	0	dev
57	164	62	6.91	62.2	28.2	8.2	1	0.4	1.95	0.57	0.07	4.53	138	90.9	30.5	335	269	12.6	0.95	3.617	29.5	15.7		4.9	1.6	3.3	1.4	18	22	73	47		4.9	50	208	4.2	138	2.6	1.42	1.04	2	female	FALSE	married	non-insurance	GA	FALSE	0	dev
23	173	78	6.47	61.5	30.9	5.9	1.2	0.5	2	0.38	0.08	4.96	155	89.3	31.3	350	102	13.3	1.008	2.65	27.8	16.6		12.6	3.2	9.4	4.3	56	41	69	47	5.6	4.2	57	386	3.6	138	2.35	1.22	1	2	male	FALSE	married	non-insurance	SA	FALSE	0	dev
45	162	75	9.43	55.2	38.7	4.3	1.7	0.1	3.65	0.41	0.16	4.43	137	94.4	30.9	328	184	11.5	1.01	1.54	32	18.7																			0	female	FALSE	married	insurance	TIVA	FALSE	0	dev
66	150	55	6.19	58.1	34.7	5.5	1.5	0.2	2.15	0.34	0.09	5.14	103	63.2	20	317	239	13	0.983	4.675	28.3	14.1		11.4	2.4	9	3	75	40	64	37	4.8	7	63	177	4.1	138	2.25	1.26	1.04	5	female	FALSE	married	insurance	LA	FALSE	0	dev
32	163	53	4.49	55	31.4	6	6.9	0.7	1.41	0.27	0.31	4.51	130	88.2	28.8	327	212	13.6	1.033	2.249	33	13.5		4.7	1.7	3		6	11			4.8	2.4	43	254	3.9	139				2	female	FALSE	married	insurance	LA	FALSE	0	dev
73	158	53	6.41	71.6	17.9	10.1	0.2	0.2	1.15	0.65	0.01	3.89	130	99.5	33.4	336	263	13.9	1.058	3.65	25.3	14.9		14.4	3.1	11.3	1.1	31	26	67	39		5.8	64	256	4.6	137	2.34	1.26	1	5	male	FALSE	married	insurance	GA	FALSE	0	dev
56	163	61	7	67	27.3	4.4	0.9	0.4	1.91	0.31	0.06	4.39	138	91.8	31.4	342	285	13.1	0.992	2.935	34.1	14.3																			4	female	FALSE	unmarried	insurance	GA	FALSE	0	dev
36	160	47	2.42	52.9	39.3	7	0.4	0.4	0.95	0.17	0.01	3.29	75	77.5	22.8	294	187	13.8	1.051	2.61	31.9	14.2		10.9	1.7	9.2	4	15	20	68	41	5.01	5.4	39	112	3.7	138				0	female	FALSE	married	non-insurance	GA	FALSE	0	dev
24	177	85	6.42	55.8	32.4	5.9	5.6	0.3	2.08	0.38	0.36	5.38	178	95.4	33.1	347	238	12.7	0.958	2.662	28.7	14		12.4	2.5	9.9	0.8	32	21	74	45	5.7	4.6	73	456	4.3	141	2.58	1.27	0.92	0	male	FALSE	married	insurance	SA	FALSE	0	dev
58	168	70	5.92	66.9	26.7	5.7	0.5	0.2	1.58	0.34	0.03	5.1	167	93.7	32.7	349	76	16	1.236	2.39	31.3	13.7	0.1																		3	male	FALSE	married	insurance	GA	FALSE	0	dev
58	175	70	11.49	68.8	20.3	6.9	3.7	0.3	2.33	0.79	0.42	4.4	133	91.6	30.2	330	273	12.9	0.975	5.469	30.5	12.5	0.1									8.7									19	male	FALSE	married	insurance	GA	FALSE	0	dev
48	176		10.22	79.3	11.9	7.4	1.1	0.3	1.22	0.76	0.11	4.35	146	100.7	33.6	333	220	13.1	0.992	1.957	28.3	16.4		10.8	2.3	8.5	3.4	12	25	62	39	5.1	3	60	470	3.7	145	2.31	1.54	0.95	1	male	FALSE	married	insurance	SA	FALSE	0	dev
85	160	58	8.31	71.1	20.7	6.7	1.4	0.1	1.72	0.56	0.12	4.49	145	93.1	32.3	347	106	14.7	1.126	5.339	29.4	13.4		16.1	4.1	12	0.6	10	20	62	35	5.2	3.6	70	156	4.2	135	2.22	1.01	0.92	6	male	FALSE	married	insurance	LA	FALSE	0	dev
53	162	62	8.81	70.1	22.9	4.2	2.5	0.3	2.02	0.37	0.22	4.35	139	98.2	32	326	219	13.2	1	4.385	32.2	12.5																			2	female	FALSE	married	insurance	GA	FALSE	0	dev
63	186	80	4.85	59.6	27	9.1	3.9	0.4	1.31	0.44	0.19	4.77	142	87.8	29.8	339	184	13.1	0.992	3.776	31	15.5	0.1																		7	male	FALSE	married	non-insurance	GA	FALSE	0	dev
62	168	50	4.53	56.5	35.1	6.4	2	0	1.59	0.29	0.09	4.18	133	94.7	31.8	336	152	13.8	1.05	3.324	28.5	16.3	0.1	7.6	2.3	5.3	1.7	32	33	77	37	5.3	4.7	110	256	4.1	138	2.36	1.2	0.97	4	male	FALSE	married	insurance	GA	FALSE	0	dev
41	161	54	3.29	51.1	38.9	5.5	3.6	0.9	1.28	0.18	0.12	4.09	128	92.9	31.3	337	189	15.8	1.223	2.738	31.1	15.3	0.1	12.9	3.1	9.8	5.2	12	22	71	43		4.8	60	113	4.2	138	2.31	1.24	0.87	1	female	FALSE	married	insurance	GA	FALSE	0	dev
61	160	70	5.16	52.7	38	6.2	2.9	0.2	1.96	0.32	0.15	4.55	132	84.2	29	345	230	13.1	0.992	3.271	31	15	0.3	8.8	1.8	7	8.3	27	25	62	34		6	41	117	4.3	140	2.23	1.25	0.91	6	female	FALSE	married	insurance	GA	FALSE	0	dev
44	175	84	4.96	69.8	23.8	3.6	2.2	0.6	1.18	0.18	0.11	5.4	160	86.9	29.6	341	136	13.2	1	3.957	32.5	12.6		12.5	2.4	10.1	2.3	28	17	61	41	5.4	5.3	79	216	4.1	140	2.31	1.28	0.96	1	male	FALSE	married	insurance	GA	FALSE	0	dev
33	160	58																																							1	female	FALSE	married	insurance	TIVA	FALSE	0	dev
26	160	48	6.11	62.4	32.2	4.4	0.8	0.2	1.97	0.27	0.05	4.59	137	90.6	29.8	329	264	14.7	1.128	2.079	28.4	15.9										4.4									1	female	FALSE	married	non-insurance	GA	FALSE	0	dev
69	172	70	5.49	60.7	28.2	6.2	4.7	0.2	1.55	0.34	0.26	4.63	150	95.5	32.4	339	138	12.9	0.975	4.02	25	13.8	0.1	14.4	3	11.4	6.4	15	22	64	36	6.6	4.8	90	384	3.5	142	2.21	0.89	1.01	1	male	FALSE	married	insurance	GA	FALSE	0	dev
80	154																															5									0	female	FALSE	married	non-insurance	GA	FALSE	0	dev
26	181		6.82	72.44	20.2	5.4	1.94	0.14	1.38	0.37	0.134	5.44	163	87.5	30	342	217	11.8	1.03	2.5	30.1	20		9				17	24	81	47		6.2	75	379	4	141				0	male	FALSE	unmarried	non-insurance	GA	FALSE	0	dev
48	175	64	6.15	64.4	26.8	5.7	2.9	0.2	1.65	0.35	0.18	5.41	176	96.1	32.5	338	179	12.2	0.916	4.249	29.8	12.6	0.1	18.8	2.8	16	1	24	24	71	42	5.61	5.2	70	329	4.1	140	2.4	1.17	1.22	10	male	FALSE	married	insurance	GA	FALSE	0	dev
36	161	62																																							0	female	missing	missing	non-insurance	GA	FALSE	0	dev
25	156	45																																							0	female	FALSE	unmarried	non-insurance	TIVA	FALSE	0	dev
58	157	65	7.11	65.3	27	5.3	2.3	0.1	1.92	0.38	0.16	4.15	128	92.3	30.8	334	205	12.9	0.975	4.818	30.4	12.4		11.7	2.2	9.5	4.4	54	39	65	36	7.4	4	45	146	3.9	137	2.24	1.05	0.84	4	female	FALSE	married	insurance	SA	FALSE	0	dev
32	165	90	7.25	63.7	29.4	6.1	0.8	0	2.13	0.44	0.06	5.29	137	80.5	25.9	322	226	13.1	0.992	2.632	30.1	13.4	0.1	8.4	2.6	5.8	2.7	49	35	73	42		5.4	50	208	4.3	135	2.36	1.76	0.63	1	female	FALSE	married	insurance	GA	FALSE	0	dev
72	162	65	4.43	68.6	20.3	7.7	3.2	0.2	0.9	0.34	0.14	3.64	108	92.9	29.7	320	168	13.2	1	4.579	31.3	13.4	0.1	12.4	2.1	10.3	8.4	54	50	80	42		5.9	49	288	4.3	138	2.5	1.53	0.99	0	female	FALSE	married	insurance	GA	FALSE	0	dev
71	165	86	6.35	60	29.8	7.9	2	0.3	1.89	0.5	0.13	4.57	150	94.5	32.8	347	151	14.2	1.085	3.45	29.5	13.6	0.1	10.5	2.4	8.1	2.2	30	36	77	37		7.2	109	417	4.4	135	2.38	1.36	0.67	1	male	FALSE	married	non-insurance	GA	FALSE	0	dev
67	169	75	5.02	50.6	38.2	7.2	3.8	0.2	1.92	0.36	0.19	4.49	131	88.2	29.2	331	114	14.1	1.077	4.117	29.6	13.6	0.1	10	2.1	7.9	16.1	12	19	57	33	5.5	5.2	76	312	2.8	139	2.11	0.79	0.84	1	male	FALSE	married	non-insurance	GA	FALSE	0	dev
35	158	60	3.87	55.2	36.7	4.7	2.6	0.8	1.42	0.18	0.1	4.75	139	86.7	29.3	337	139	13.2	1	3.176	29	13.2	0.1	3.5	1.1	2.4	1.6	72	35	73	38	5.03	3.4	46	142	3.7	137	2.26	1.07	1.07	1	female	FALSE	married	insurance	GA	FALSE	0	dev
32	168	66	6.48	58.4	36.4	4	1.2	0	2.36	0.26	0.08	5.62	160	85.1	28.5	335	183	13.5	1.025	2.362	33.3	13.8		32.1	5.4	26.7	2.4	22	20	72	42	5.38	3.8	66	300	3.8	139	2.3	1.38	0.68	1	male	FALSE	married	insurance	GA	FALSE	0	dev
54	172	79	4.96	61.7	32.5	3.6	2	0.2	1.61	0.18	0.1	5.25	165	89.3	31.4	352	169	14	1.068	3.858	31.4	13		9.1	2.1	7		20	22												1	male	FALSE	married	insurance	GA	FALSE	0	dev
44	172	82	7.79	78.41	17.22	4	0.3	0.1	1.34	0.31	0.02	4.85	143	89.5	29.5	329	294	11.3	0.99	2	27.9	18.9		11				31	17	83	43		6.7	80	298	3.2	142				1	male	FALSE	married	insurance	GA	FALSE	0	dev
54	163	60																																							0	female	FALSE	married	insurance	GA	FALSE	0	dev
56	165	58	3.78	48.5	39.7	7.1	4.2	0.5	1.5	0.27	0.16	5.06	142	87	28.1	323	130	12.6	0.949	3.733	28.2	12.21										5.13									2	male	FALSE	married	non-insurance	GA	FALSE	0	dev
67	164	90	5.42	59.7	27.3	7.6	4.8	0.6	1.48	0.41	0.26	3.77	106	93.1	28.1	302	234	13	0.983	4.818	26.5	15.7		5.8	1.5	4.3	11.1	42	75	60	31		4.8	40	145	4.6	139	2.21	0.89	0.97	19	female	FALSE	married	insurance	GA	FALSE	0	dev
49	155	50	6.15	49.9	40.7	7.3	1.8	0.3	2.5	0.45	0.11	4.41	131	90	29.7	330	231	14	1.068	2.531	30.1	14	0.1									4.7									3	female	FALSE	married	non-insurance	GA	FALSE	0	dev
48	160	65	5.36	63.2	30.8	3.9	1.9	0.2	1.65	0.21	0.1	4.07	122	90.2	30	332	205	13.3	1.008	3.157	29.6	13.1		8.5	1.2	7.3	3.3	14	20	57	34	5.8	6.3	69	260	4.1	139				3	female	FALSE	married	non-insurance	GA	FALSE	0	dev
51	164	53	5.29	66.9	27.8	4.3	0.8	0.2	1.47	0.23	0.04	3.89	118	90	30.3	337	160	12.7	0.958	4.135	27.9	13.8		9.5	1.7	7.8	2.3	24	24	58	32	6.4	4.2	43	120	3.6	140	2.12	1.04	0.81	5	female	FALSE	married	insurance	GA	FALSE	0	dev
56	160	47	4.06	40.9	52.7	3.2	3	0.2	2.14	0.13	0.12	3.66	110	91.8	30.1	327	101	14.4	1.102	2.662	32.5	14.3	0.1	18.6	4.6	14	17.5	14	24	59	37	4.7	2.9	59	127	3.6	141	2.28	1.31	0.92	2	female	FALSE	married	insurance	GA	FALSE	0	dev
59	157	56	6.41	41.2	50.2	5	3.4	0.2	3.22	0.32	0.22	4.87	152	90.3	31.2	345	178	13.4	1.017	3.028	29.9	11.8		11.9	1.9	10	3.5	23	22	63	39		3.7	52	263	3.9	139				3	female	FALSE	married	insurance	GA	FALSE	0	dev
86	160		9.56	66.7	25.6	5.6	1.9	0.2	2.45	0.54	0.18	4.31	138	94.7	32	338	222	12.5	0.941	5.695	28.6	12.9		6.6	0.8	5.8	6.4	22	22	72	35	5.7	12.6	105	273	3.8	140	2.55	1.52	0.91	7	female	FALSE	married	insurance	LA	FALSE	0	dev
33	163	71	5.19	76	17.7	4	2.1	0.2	0.92	0.21	0.11	3.77	120	97.1	31.8	328	163	13.3	1.008	3.118	29.2	14.5																			3	female	FALSE	married	insurance	GA	FALSE	0	dev
36	167	65	7.76	50.3	37.5	6.7	5.2	0.3	2.91	0.52	0.4	3.99	123	92.7	30.8	332	314	13	0.983	2.931	26.6	12.76	0.1									5.19									3	female	FALSE	married	insurance	GA	FALSE	0	dev
33	175	66	4.53	82.1	12.8	4.2	0.7	0.2	0.58	0.19	0.03	4.55	150	90.3	33	365	114	14.5	1.111	2.539	36.5	12.87		9.2	3.1	6.1	7.5	16	18	69	43		4.7	64	271	4.1	139	2.37	1.25	1.19	1	male	FALSE	unmarried	non-insurance	GA	FALSE	0	dev
53	164	60	4.3	51	40.7	5.3	2.8	0.2	1.75	0.23	0.12	3.99	127	92	31.8	346	143	13	0.983	2.804	29.6	15.4		18.2	3.6	14.6	1.8	17	20	63	36	4.7	3.4	59	284	3.4	140	2.33	1.53	0.96	1	female	FALSE	married	non-insurance	NB	FALSE	0	dev
60	156	66	6.63	60.5	32	5.4	1.8	0.3	2.12	0.36	0.12	4.02	123	94.3	30.6	325	262	11.7	0.874	3.984	24.6	13.7	0.1																		4	female	FALSE	married	insurance	GA	FALSE	0	dev
32	167	60	5.42	59.9	35.6	3.7	0.6	0.2	1.93	0.2	0.03	4.58	136	89.1	29.7	333	239	13.9	1.06	3.618	30.7	12.54	0.1	10.9	2.6	8.3	4.1	8	18	71	41		3.2	59	136	3.9	137	2.28	1.37	1.18	1	female	FALSE	unmarried	insurance	GA	FALSE	0	dev
45	156	52																																							1	female	FALSE	married	non-insurance	TIVA	FALSE	0	dev
32	152	65	6.52	58.3	34.7	5.1	1.7	0.2	2.26	0.33	0.11	5.1	133	82	26.1	318	262	13.3	1.008	3.708	28.4	12.1	0.1	4.6	2.2	2.4	3.1	17	24	69	40	4.7	3.7	57	182	3.9	136	2.25	1.28	1.17	4	female	FALSE	married	non-insurance	GA	FALSE	0	dev
46	158	55	6.22	59.9	33.1	3.7	3.1	0.2	2.06	0.23	0.19	4.86	145	90.9	29.8	328	258	12.2	0.916	3.584	28.5	12.9	0.1	11.4	2.7	8.7	0.8	11	17	72	39		4.5	59	190	4.4	138	2.33	1.53	1.15	1	female	FALSE	married	insurance	GA	FALSE	0	dev
35	163	60	5.21	65	27.8	6	1	0.2	1.45	0.31	0.05	4.05	104	82	25.7	313	250	14.6	1.12	3.132	33.1	14.08	0.1																		4	female	FALSE	married	insurance	GA	FALSE	0	dev
68	175	70	5.44	66.9	25.4	5.5	2	0.2	1.38	0.3	0.11	4.87	150	89.9	30.8	342	215	13.4	1.017	3.666	27.9	12.87														3	140				1	male	FALSE	married	insurance	GA	FALSE	0	dev
58	155	62	7.74	53.4	36.8	5.2	4.5	0.1	2.85	0.4	0.35	4.8	139	86.5	29	335	229	13.1	0.992	3.151	31	11.2	0.1																		4	female	FALSE	married	insurance	GA	FALSE	0	dev
62	178	66	3.81	60.9	31.2	6.6	1	0.3	1.19	0.25	0.04	5.16	158	84.7	30.6	362	145	12.8	0.966	2.943	29.9	12.43	0.1																		4	male	FALSE	married	insurance	GA	FALSE	0	dev
62	176	75	4.74	53.3	35.9	7	3.6	0.2	1.7	0.33	0.17	5.7	133	74.2	23.3	314	207	13.4	1.017	3.363	29.8	12	0.1																		3	male	FALSE	married	insurance	GA	FALSE	0	dev
61	178	90	7.97	70.1	22.8	4.9	2.1	0.1	1.82	0.39	0.17	5.07	159	93.5	31.4	335	230	12.5	0.941	3.307	33.3	12.76		8.9	3	5.9	3.1	38	28	74	41		4.9	92	320	4.2	137	2.29	1.23	1.01	1	male	FALSE	married	insurance	GA	FALSE	0	dev
61	179	84	7.01	66.4	26.8	4.7	2	0.1	1.88	0.33	0.14	5.18	169	95.8	32.6	341	152	14.6	1.12	3.53	36.3	11.77	0.1									4.8									3	male	FALSE	married	insurance	GA	FALSE	0	dev
44	150	49	7.5	55	36	6	2.7	0.3	2.7	0.45	0.2	4.42	134	90.3	30.3	336	246	10.9	0.807	4.385	34.4	11.3		17.7	6.5	11.2	10.2	326	78	59	33	5.8	2.7	63	242	3.9	140				4	female	FALSE	married	non-insurance	GA	FALSE	0	dev
51	160	64	3.26	50.4	38.3	6.4	4.6	0.3	1.25	0.21	0.15	4.01	124	96.5	30.9	320	177	13.5	1.025	2.725	31.5	12.6	0.1																		4	female	FALSE	married	insurance	GA	FALSE	0	dev
57	158	54	6.4	54	35	9.2	1.6	0.2	2.24	0.59	0.1	4.56	140	95.2	30.7	323	192	13.5	1.025	4.593	32.5	12.9																			1	female	FALSE	married	non-insurance	GA	FALSE	0	dev
56	177	78	5.28	72.6	20.6	5.5	1.3	0	1.09	0.29	0.07	5.61	129	77.4	23	297	256	13.8	1.051	2.927	30.4	16.3	0.1	8.4	0.9	7.5	6.6	21	20	63	38	4.9	4.2	101	299	3.9	140	2.32	1.16	0.94	12	male	FALSE	married	insurance	GA	FALSE	0	dev
58	158	65	5.89	55.9	36.8	4.9	2.2	0.2	2.17	0.29	0.13	3.95	126	98	31.9	326	197	13.1	0.992	2.656	33.1	14.5	0.1	8.8	1.6	7.2	0.9	19	22	56	36		4.1	57	247	4.4	141	2.27	1.1	1.01	2	female	FALSE	married	insurance	GA	FALSE	0	dev
86	170	56	6.59	83.6	9.3	6.2	0.9	0	0.61	0.41	0.06	4.17	139	99	33.3	337	141	14.5	1.111	5.605	28.7	12.98		26.5	6.5	20	9.7	16	35	55	31	5.4	4.3	56	254	3.7	138	2	0.63	0.94	3	male	FALSE	married	insurance	GA	FALSE	0	dev
44	178	68	4.96	67.9	23.8	6.5	1.6	0.2	1.18	0.32	0.08	5.02	159	94.4	31.7	335	125	15.1	1.163	2.414	38.3	13.85																			2	male	FALSE	married	insurance	GA	FALSE	0	dev
83	157	56	4.98	77.7	15.1	5.8	1.4	0	0.75	0.29	0.07	4.09	139	102.2	34	333	201	14.2	1.085	4.165	32.4	13.31	0.1	12.6	3.1	9.5	3.1	18	30	71	39	5.78	5.9	98	284	4.2	136	2.36	1.37	1.14	2	male	FALSE	married	insurance	GA	FALSE	0	dev
58	155	70	6.32	69.2	22.9	4.7	3	0.2	1.45	0.3	0.19	4.78	142	89.7	29.7	331	211	13.7	1.043	4.357	32.7	12.43	0.1																		2	female	FALSE	married	insurance	GA	FALSE	0	dev
32	163	54	4.2	54.1	39.8	4.5	1.4	0.2	1.67	0.19	0.06	4.46	139	90.1	31.2	346	239	13.4	1.017	2.86	31.6	12.3																			2	female	FALSE	married	insurance	GA	FALSE	0	dev
61	162		7.18	66.3	29	4	0.6	0.1	2.08	0.29	0.04	4.44	140	95	31.5	332	193	13	0.983	2.738	32.5	13.1		18.9	4.9	14	2.2	22	24	71	41		3.7	48	223	3.8	140				1	female	FALSE	married	insurance	GA	FALSE	0	dev
79	165	70	2.72	52.9	28.7	9.6	8.1	0.7	0.78	0.26	0.22	4.57	144	94.3	31.5	334	148	14.4	1.102	3.315	29.6	15.2	0.1	11.1	2.3	8.8	2	12	18	57	36		6.5	86	304	4.1	138	2.22	0.89	0.94	2	male	FALSE	married	insurance	GA	FALSE	0	dev
56	158	65	5.16	61.6	28.1	6.2	3.9	0.2	1.45	0.32	0.2	4.55	134	91.6	29.5	321	215	13.2	1	3.077	33.9	13.3		4	1.8	2.2	6.2	16	21	68	39		6.1	62	270	3.8	139				2	female	FALSE	married	insurance	GA	FALSE	0	dev
75	160		7.65	64	29.7	3.5	2.7	0.1	2.27	0.27	0.21	4.2	124	90	29.5	328	238	14.2	1.085	4.418	30.6	17.3		10.2	2.8	7.4	3.2	30	43	70	36	11.3	7.1	56	246	3.8	136	2.33	0.92	0.85	10	female	FALSE	married	insurance	GA	FALSE	0	dev
65	176	77	6.16	69.3	22.4	6.3	1.8	0.2	1.38	0.39	0.11	4.87	149	92.2	30.6	332	263	12.3	0.924	3.837	32.1	12.1	0.1																		1	male	FALSE	married	insurance	GA	FALSE	0	dev
39	167	60	4.67	49.9	40.3	7.5	2.1	0.2	1.88	0.35	0.1	3.4	111	97.6	32.6	334	175	14.5	1.111	2.831	32.1	16		9.8	2.5	7.3	1	10	16	62	36		5.1	71	255	3.8	138				1	female	FALSE	married	non-insurance	SA	FALSE	0	dev
49	177	79	5.11	46.5	46	5.1	2.2	0.2	2.35	0.26	0.11	5.1	120	76.7	23.5	307	207	12.8	0.966	3.048	27.4	13.8	0.1									5.6									2	male	FALSE	married	insurance	GA	FALSE	0	dev
60	176	80	6.04	52.5	36.9	7.6	2.8	0.2	2.23	0.46	0.17	4.81	146	92.7	30.4	327	260	12.4	0.932	3.031	30.7	15.2	0.1	10	1.8	8.2	7.3	49	35	68	39	5.2	3.5	78	416	4.2	138	2.4	1.1	0.9	2	male	FALSE	married	insurance	LA	FALSE	0	dev
59	156	48	4.93	60.6	33.1	4.7	1.4	0.2	1.63	0.23	0.07	4.08	122	91.4	29.9	327	178	13.2	1	3.679	33.3	15.2										6.5									2	female	FALSE	married	insurance	GA	FALSE	0	dev
46	158	66	7.91	71.7	22.6	4.4	1	0.3	1.79	0.35	0.08	4.13	133	97.1	32.2	332	198	14.3	1.094	2.109	31.7	14	0.1																		2	female	FALSE	married	non-insurance	GA	FALSE	0	dev
56	175	75	8.66	66.1	26.8	5.8	1	0.3	2.32	0.5	0.09	4.95	147	89.9	29.7	330	258	14	1.068	3.087	28.6	14.9		16.5	3.4	13.1	4.4	31	27	66	38	7.2	2.8	88	274	4.2	140	2.42	1.31	0.94	2	male	FALSE	married	insurance	SA	FALSE	0	dev
50	155	63	8.54	71.6	23.1	4.3	0.9	0.1	1.97	0.37	0.08	4.37	124	89.5	28.4	317	307	12.1	0.907	4.895	27.7	13.2																			1	female	FALSE	married	non-insurance	GA	FALSE	0	dev
83	158	56	7.38	59.1	26.6	7.2	7	0.1	1.96	0.53	0.52	4.46	137	93.3	30.7	329	194	14.5	1.109	4	30.7	14.2	0.1	7.9	1.7	6.2		16	34	62	35		3.2	82	193	4	142				19	female	FALSE	married	insurance	GA	FALSE	0	dev
55	161	65	7.02	68.1	22.4	5.3	3.8	0.4	1.57	0.37	0.27	4.19	129	93.1	30.8	331	227	12.9	0.975	3.072	28.7	14.2		7.5	2.4	5.1	4	25	29	67	40	5.4	6.1	71	190	4	139				2	female	FALSE	married	insurance	TIVA	FALSE	0	dev
52	163	57	6.23	57.9	36.8	4	1.1	0.2	2.29	0.25	0.07	4.26	126	92.5	29.6	320	214	12.5	0.941	3.421	31.8	14.2		7.4	1.5	5.9	6	17	24	74	40		6.1	50	197	3.8	139				1	female	FALSE	married	insurance	GA	FALSE	0	dev
45	166	61	7.49	66.4	30	1.9	1.6	0.1	2.25	0.14	0.12	3.5	95	90.3	27.1	301	239	12.8	0.966	2.447	26.4	15.6										4.35									1	female	FALSE	divorced	insurance	TIVA	FALSE	0	dev
53	180	85	7.13	63.5	26.8	6.6	2.7	0.4	1.91	0.47	0.19	4.54	146	95.2	32.2	338	153	13.7	1.043	2.81	28.5	13.53		11.9	3	8.9	3.7	18	18	58	35	9.2	4.6	70	182	3.7	138	2.19	1.16	0.98	6	male	FALSE	married	insurance	GA	FALSE	0	dev
64	160	60	4.95	71.2	24.6	3.6	0.4	0.2	1.22	0.18	0.02	3.8	118	94.7	31.1	328	147	13.5	1.025	3.476	33.9	15.4																			2	female	FALSE	married	insurance	GA	FALSE	0	dev
56	176	75	5.37	55.2	33.7	6	4.7	0.4	1.81	0.32	0.25	4.27	135	94.8	31.6	333	146	13.1	0.992	3.216	27.2	12.54	0.1	14.3	2.5	11.8	9.6	42	34	65	43	7.4	7.5	86	256	4	140	2.34	1.1	0.99	7	male	FALSE	married	non-insurance	GA	FALSE	0	dev
64	165		6.08	58.4	28	5.1	8.2	0.3	1.7	0.31	0.5	4.81	147	91.9	30.6	333	310	11.8	0.882	3.941	28.8	13.4	0.1	4.4	2	2.4	4	12	21	66	37	5.15	5.6	61	189	4	137	2.32	1.19	1.14	3	female	FALSE	married	insurance	GA	FALSE	1	dev
38	152	57	3.84	59.6	28.9	7.3	3.9	0.3	1.11	0.28	0.15	3.8	119	93.2	31.3	336	162	11.2	0.832	3.56	28.4	14.4		11.8	1.3	10.5	5	14	26	59	34	4.8	3.5	63	212	3.7	136				1	female	FALSE	married	non-insurance	GA	FALSE	0	dev
59	180	95	6.08	54.3	38.7	4.8	2	0.2	2.35	0.29	0.12	5.33	166	89.3	31.1	349	158	13.7	1.043	2.941	31.4	12.2	0.1	6.1	2.2	3.9	3.9	20	18	70	41		4.7	81	316	3.8	138	2.38	1.16	1.26	2	male	FALSE	married	insurance	GA	FALSE	0	dev
22	177	70	6.72	51.2	39.7	6.8	2.2	0.1	2.67	0.46	0.15	5.27	164	92.4	31.1	337	179	13.8	1.051	3.117	30.9	14		17.1	3.5	13.6	4.8	18	19	62	38	4.2	4.1	95	330	3.6	139	2.29	1.38	0.94	3	male	FALSE	unmarried	insurance	GA	FALSE	0	dev
36	163	62	8.09	68	25.8	4.6	1.5	0.1	2.09	0.37	0.12	5.29	152	85.3	28.7	337	214	13.4	1.017	3.009	30.5	13.8		17.2	2.8	14.4	7.1	12	16	77	42	3.91	3.4	48	229	3.9	139	2.36	1.26	1.23	2	female	FALSE	married	insurance	GA	FALSE	0	dev
59	160	59	4	70.7	24.5	4	0.8	0	0.982	0.16	0.03	4.93	143	87	29	333	192	14.5	1.26	2.94	25.9	24.2	0.2	42				690	777	81	45	6.2	3.6	59	166	3.8	142				1	female	FALSE	married	insurance	GA	FALSE	0	dev
60	170	75	7.01	67.6	21.5	4.7	6.1	0.1	1.51	0.33	0.43	4.4	137	93	31.1	335	216	13.7	1.043	3.147	24	13	0.1																		3	male	FALSE	married	insurance	GA	FALSE	0	dev
48	170	63	9.09	73.6	19.7	5.6	1	0.1	1.79	0.51	0.09	4.3	137	96	31.9	332	239	11.7	0.874	5.221	32.1	12.5	0.1									5.4									2	male	FALSE	married	non-insurance	GA	FALSE	0	dev
65	160	43	4.26	48.1	43.7	6.1	1.9	0.2	1.86	0.26	0.08	3.83	117	94	30.5	325	198	13.7	1.043	2.249	36.5	15.4	0.1	8	1.5	6.5	6.5	10	21	63	38		5.4	71	291	3.6	141	2.18	1.39	0.86	2	female	FALSE	married	insurance	GA	FALSE	0	dev
46	155	57	5.66	48.4	42.6	6.7	1.9	0.4	2.41	0.38	0.11	4.31	112	84	26	309	368	13.7	1.043	2.91	32.1	15										4.56									4	female	FALSE	married	insurance	SA	FALSE	0	dev
64	170	64	15.38	84.71	11.82	2.7	0.7	0.1	1.82	0.42	0.1	3.9	118	90.8	30.3	333	125	13.9	1.06	2.834	33.1	16.1																			4	female	FALSE	married	non-insurance	GA	FALSE	0	dev
76	161	60	7.89	77.1	16.2	6	0.4	0.3	1.28	0.47	0.03	4.15	114	86.7	27.5	317	215	13.4	1.017	7.453	29.3	13.3	0.6	12.2	5	7.2	2	58	57	54	28	12.1	3.3	33	74	4.6	135	2.11	0.43	0.86	5	female	FALSE	married	insurance	GA	FALSE	0	dev
57	169	70	5.3	70.2	21.9	7.5	0.2	0.2	1.16	0.4	0.01	4.76	151	95.2	31.7	333	174	12.4	0.932	2.835	28.1	12.76	0.1																		7	male	FALSE	married	insurance	GA	FALSE	0	dev
55	166	51	5.14	62.1	26.8	6.4	4.5	0.2	1.38	0.33	0.23	3.24	97	90.7	29.9	330	266	13	0.983	3.693	29.3	13.2	0.1	10.3	2.7	7.6	3.9	15	16	53	34	4.4	11.2	77	340	4.5	141	2.28	1.12	0.88	20	male	FALSE	married	insurance	GA	FALSE	0	dev
66	159	55	4.15	57.2	37.1	4.3	1.4	0	1.54	0.18	0.06	3.88	126	96.9	32.5	335	205	13.9	1.06	3.501	35.2	14.1	0.1	9.1	1.5	7.6	1.2	12	19	72	40	5.47	5.1	47	111	4.1	139	2.39	1.31	1.21	2	female	FALSE	married	non-insurance	GA	FALSE	0	dev
52	159	62	5.13	55.8	29.2	7.8	6.8	0.4	1.5	0.4	0.35	4.29	133	93.7	31	331	228	12.9	0.975	3.657	30.6	13.3																			4	female	FALSE	married	insurance	GA	FALSE	0	dev
62	163	63	5.07	51.5	40.8	6.3	1.2	0.2	2.07	0.32	0.06	4.55	142	96.3	31.2	324	185	12.3	0.924	3.615	33.3	13.2		6.9	2.1	4.8	3.6	28	24	67	39		4.6	54	166	4.4	142	2.35	1.5	1.17	7	female	FALSE	married	insurance	GA	FALSE	0	dev
27	162	46	3.96	58.4	33.3	5.8	2.5	0	1.32	0.23	0.1	3.86	108	86	28	325	158	15.7	1.214	2.445	34.5	15.8		7.9	1.6	6.3	1.7	9	18	59	39	4.44	6.3	55	114	4.2	136	2.25	1.18	0.93	2	female	FALSE	married	insurance	GA	FALSE	0	dev
52	165	60																														6.5									0	female	FALSE	married	insurance	GA	FALSE	0	dev
62	169	62	2.6	48	42.7	6.2	2.7	0.4	1.11	0.16	0.07	4.14	130	93.2	31.4	337	134	13.7	1.043	3.012	32.8	14.8		35.1	5.7	29.4	3.2	16	22	63	38	5.5	4.4	85	290	3.9	140	2.33	1.05	0.95	3	male	FALSE	married	insurance	GA	FALSE	0	dev
48	160	60	9.34	73.51	22.4	3.4	0.6	0.1	2.09	0.32	0.06	3.83	122	98.4	31.9	324	137	14	1.068	2.612	29.6	12.98		12.2	3	9.2	0.7	15	20	76	42	4.21	4.7	48	60	3.7	135				10	female	FALSE	married	non-insurance	SA	FALSE	0	dev
44	171	72	7.43	54.3	36.7	5.1	3.8	0.1	2.73	0.38	0.28	5.33	159	86.5	29.8	345	221	12.7	0.958	2.882	30.5	14.8		9.4	1.3	8.1		32	29			5.13	7.6	71	319	4.5	142				1	male	FALSE	married	insurance	SA	FALSE	0	dev
57	158	55	7.78	67.1	27.9	4	0.9	0.1	2.17	0.31	0.07	5.02	140	85.9	27.9	325	288	12.7	0.958	3.677	30.8	12.9		15.8	3.3	12.5	5.3	21	23	75	43	5.4	5.5	52	276	3.8	139				5	female	FALSE	married	insurance	GA	FALSE	0	dev
54	152	44	4.3	62.2	29.3	7.4	0.9	0.2	1.26	0.32	0.04	4.69	140	90.2	29.9	331	183	14.2	1.085	3.664	32.2	13.8	0.1																		3	female	FALSE	married	insurance	GA	FALSE	0	dev
61	170	60	7.44	68.6	20.8	5.4	5.1	0.1	1.55	0.4	0.38	4.8	141	88.8	29.4	331	266	13.7	1.043	3.531	31.6	14.1	0.1									6									5	male	FALSE	married	insurance	GA	FALSE	0	dev
48	165	65	5.81	73.1	15	8.3	3.6	0	0.87	0.48	0.21	3.62	77	72.7	21.3	293	183	13.1	0.992	3.316	28.1	14.4																			4	female	FALSE	married	non-insurance	GA	FALSE	0	dev
70	168	71	6.06	81.3	14.2	3.6	0.7	0.2	0.86	0.22	0.04	4.82	144	91.1	29.9	328	127	13.4	1.017	3.62	34.1	15.5		11.1	2.9	8.2	1.4	13	25	72	39		7.5	77	369	3.8	140	2.27	0.98	1.18	1	male	FALSE	married	insurance	GA	FALSE	0	dev
46	164	79	6.74	68.3	26.4	3.6	1.6	0.1	1.78	0.24	0.11	4.85	144	93.6	29.7	317	191	15.1	1.163	2.61	33	11.8	0.1	17.6	3.5	14.1	1.1	31	29	68	39		4.8	77	247	3.9	136	2.32	1	1	1	male	FALSE	married	non-insurance	GA	FALSE	0	dev
51	154	42	3.25	58.8	34.2	5.2	1.5	0.3	1.11	0.17	0.05	3.85	103	85.5	26.8	313	156	13	0.983	2.166	30.1	17.2	0.1	11.8	1.9	9.9	3.9	10	20	59	35		6.3	58	235	3.7	140	2.32	1.46	0.89	4	female	FALSE	married	non-insurance	GA	FALSE	0	dev
63	168	60	7.31	62	28.6	6.8	2.3	0.3	2.09	0.5	0.17	4.35	130	93.3	29.9	320	288	11.8	0.882	4.444	29.2	12.5	0.1																		7	female	FALSE	married	insurance	GA	FALSE	0	dev
49	180	84	5.94	63.7	30	5.6	0.7	0	1.78	0.33	0.04	5.27	152	84.4	28.8	342	180	14.1	1.077	2.704	33	12.3	0.1									5.23									1	male	FALSE	married	insurance	GA	FALSE	0	dev
70	158	58	5.16	55	34.9	6.8	2.9	0.4	1.8	0.35	0.15	4.48	137	92.9	30.6	329	221	13.1	0.992	3.463	31.3	12.5																			4	female	FALSE	married	insurance	GA	FALSE	0	dev
73		80	5.42	80.8	13.3	4.6	1.1	0.2	0.72	0.25	0.06	4.12	126	89.3	30.6	342	107	15.7	1.214	4.052	37.8	14.6	0.1	9.4	2.7	6.7	3.3	14	32	59	36		6.1	97	161	3.4	137	2	1.07	1.01	1	male	FALSE	married	insurance	GA	FALSE	0	dev
30	155	70	7.33	70.2	26.3	2.6	0.8	0.1	1.93	0.19	0.06	4.77	142	89.7	29.8	332	282	13.2	1	3.714	28.5	14.8		8.5	1	7.5	2.2	11	19	72	41		3.9	62	219	3.9	136	2.3	1.35	0.94	1	female	FALSE	married	insurance	GA	FALSE	0	dev
75	167	59	5.68	57.9	33.8	5.3	2.8	0.2	1.92	0.3	0.16	4.37	130	89.7	29.7	332	114	16	1.24	2.148	32.1	16.4	0.1																		6	male	FALSE	married	insurance	GA	FALSE	0	dev
61	145	40	4.86	50.3	44.4	4.1	1	0.2	2.16	0.2	0.05	4.14	136	98.1	32.9	335	183	13.1	0.992	3.022	27.8	14.9		7	1	6	5.3	29	39	71	38	4.67	8.2	53	217	4.1	139				5	female	FALSE	married	insurance	GA	FALSE	0	dev
63	172	70	4.23	68.9	22.2	5.2	3.5	0.2	0.94	0.22	0.15	4.6	153	95.2	33.3	349	102	12.9	0.975	5.136	29.5	12.32	0.1																		8	male	FALSE	married	insurance	GA	FALSE	0	dev
45	155	56	8.86	61.1	31.2	3.3	4.2	0.2	2.76	0.29	0.37	4.68	137	89.5	29.3	327	285	13.5	1.025	4.047	29.9	14.7		8.6	1.6	7	1.2	13	22	74	41		4.1	63	247	4.4	139	2.41	1.13	0.88	1	female	FALSE	married	non-insurance	GA	FALSE	0	dev
36	164	72	5.85	56.7	38.8	2.9	1.4	0.2	2.27	0.17	0.08	4.56	136	87.5	29.8	341	185	12.4	0.932	3.623	32.5	12.6	0.1																		4	female	FALSE	married	insurance	GA	FALSE	0	dev
78	162	60	4.53	48.2	32.9	9.9	6.6	2.4	1.49	0.45	0.3	4.37	133	92	30.4	331	175	14	1.068	2.928	32.4	14	0.1																		6	male	FALSE	married	non-insurance	GA	FALSE	0	dev
40	170	85	7.8	55.4	36.7	6.3	1.5	0.1	2.86	0.49	0.12	4.91	149	88.4	30.3	343	191	12	0.899	3.577	31.4	15.5	0.1																		3	male	FALSE	married	insurance	GA	FALSE	0	dev
70	158	55	6.03	57.4	32.8	7.1	2.5	0.2	1.98	0.43	0.15	4.44	129	90.1	29.1	323	239	13	0.983	3.685	26.2	14.5	0.1																		5	female	FALSE	married	insurance	GA	FALSE	0	dev
36	166	55	4.74	41.4	51.9	4.4	2.1	0.2	2.46	0.21	0.1	4.66	148	92.7	31.8	343	181	13.2	1	2.996	26.9	12.7	0.1	11.3	2.3	9	3.5	9	16	67	36		5.4	49	148	3.6	140	2.27	1.33	1.12	5	female	FALSE	married	insurance	GA	FALSE	0	dev
55	163	55	2.91	44.7	44	6.5	4.5	0.3	1.28	0.19	0.13	3.84	128	101	33.3	330	63	15.1	1.163	3.212	33.5	16.3	0.1	14.3	2.8	11.5	3.1	35	39	61	36	4.9	5.2	64	202	3.7	139	2.19	1.13	1.05	4	female	FALSE	married	insurance	GA	FALSE	0	dev
37	168	60	6.65	48.6	44.4	6.2	0.6	0.2	2.95	0.41	0.04	4.22	136	96.9	32.2	333	297	14.1	1.077	2.397	33	14.9	0.1	14.8	3.7	11.1	10.4	10	19	70	45		6	58	135	3.9	139	2.38	1.5	1.41	5	female	FALSE	married	insurance	GA	FALSE	0	dev
41	167	62	4.53	54.4	37.1	6.8	1.5	0.2	1.68	0.31	0.07	3.97	110	87.2	27.7	318	240	13.9	1.06	3.026	28.3	16.1																			1	female	FALSE	married	insurance	GA	FALSE	0	dev
43	155	58	4.45	60	33.5	4.7	1.6	0.2	1.49	0.21	0.07	4.15	121	90.4	29.2	323	132	13.6	1.034	3.206	33.6	12.7										4.6									1	female	FALSE	married	insurance	GA	FALSE	0	dev
51	155	60	8.32	78.51	17.82	2.9	0.6	0.2	1.48	0.24	0.05	4.1	123	89.3	30	336	203	10.4	0.92	2.37	27.7	17.9																			1	female	FALSE	married	insurance	GA	FALSE	0	dev
77	161	67	6.76	48.5	42.5	6.4	1.9	0.7	2.87	0.43	0.13	4.28	131	93	30.6	329	224	15.1	1.163	3.969	33.1	15.8		17.5	2.9	14.6	4	19	24	65	31		5.2	78	278	4.2	140	2.19	0.94	0.95	1	male	FALSE	married	insurance	TIVA	FALSE	0	dev
34	158	59	7.28	49.7	41.9	5.2	2.9	0.3	3.05	0.38	0.21	4.15	132	94.9	31.8	335	197	13.5	1.025	2.934	30.9	14	0.1																		1	female	FALSE	married	insurance	GA	FALSE	0	dev
28	163	47	7.63	74.41	20.2	4.6	0.7	0.1	1.54	0.35	0.05	3.96	120	93.4	30.3	324	230	14.1	1.077	2.418	35.2	14.5	0.1	17.4	2.4	15	3.7	11	19	68	40		4.4	52	170	3.6	138				1	female	FALSE	married	insurance	TIVA	FALSE	0	dev
26	182	62	8.57	61.8	27	3	8.1	0.1	2.31	0.26	0.69	4.89	143	90	29.2	325	194	16.2	1.258	2.868	30.8	12.1	0.1	11.1	3.2	7.9	1.2	24	20	67	42	4.21	5	69	207	4.1	139	2.3	1.3	1.13	2	male	FALSE	unmarried	insurance	GA	FALSE	0	dev
73	170	68	4.92	75	16.1	6.7	1.8	0.4	0.79	0.33	0.09	4.37	137	97.7	31.4	321	185	13.5	1.025	4.34	30.2	15.7																			2	male	FALSE	married	insurance	GA	FALSE	0	dev
66	163	70	6.48	78.6	18.4	2.6	0.2	0.2	1.19	0.17	0.01	4.56	138	93.4	30.3	324	209	12.7	0.958	4.539	31.4	14.7																			2	female	FALSE	married	insurance	GA	FALSE	0	dev
57	160	50	3.79	72.5	20.1	6.6	0.5	0.3	0.76	0.25	0.02	4.05	126	94.3	31.1	330	152	13.6	1.034	3.431	31.8	15.5		11.3	2.7	8.6	1.7	18	21	66	38		6.4	53	195	4.1	139	2.31	1.66	1.1	2	female	FALSE	married	insurance	GA	FALSE	0	dev
89	160	55	7.3	75.4	16.8	6.8	0.7	0.3	1.23	0.5	0.05	3	92	94.7	30.7	324	141	14	1.068	4.252	27.5	14.7		12.9	2	10.9	2.5	23	29	54	30	9.2	3.7	61	88	4.1	135	2.06	0.81	0.88	3	female	FALSE	married	insurance	GA	FALSE	0	dev
25	160	54	4.68	60.5	32.1	3.6	3.2	0.6	1.5	0.17	0.15	4.6	140	88	30.4	346	110	14.3	1.094	2.786	33.5	16.8	0.1	14.8	3.4	11.4	2.8	9	17	72	41	4.63	5.8	61	249	3.8	139	2.28	1.48	1.16	2	female	FALSE	unmarried	insurance	GA	FALSE	0	dev
62	160	65	3.81	52.5	39.1	6.6	1.8	0	1.49	0.25	0.07	3.83	114	89.6	29.8	332	189	14.7	1.128	3.445	26	14	0.1	13.8	3.5	10.3	8.1	18	18	66	36	4.84	5.9	39	129	3.7	139	2.34	1.32	1.1	9	female	FALSE	married	insurance	GA	FALSE	0	dev
44	169	68	5.83	51.2	39.5	5.1	3.9	0.3	2.3	0.3	0.23	4.57	134	89.5	29.3	328	205	12.9	0.975	3.048	33.7	13.5																			2	female	FALSE	married	insurance	GA	FALSE	0	dev
66	155	62	13.15	85.34	6.25	8.33	0	0.08	0.82	1.1	0	3.173	95.7	87.5	30.18	344.5	204.8	12.7	0.958	5.384	29.1	15.2		10.8	1.4	9.4	1.3	20	40	53	29	5.77	4.3	104	139	3.9	136	2.15	1.1	0.87	3	female	FALSE	married	insurance	GA	FALSE	0	dev
74	173	66	4.1	58.6	30.5	6.3	4.4	0.2	1.25	0.26	0.18	3.97	123	95.5	31	325	103	15.3	1.18	3.305	33.4	15.9		16.4	3.5	12.9	10.6	18	21	64	39	7.1	9.2	115	452	4.5	140	2.43	1.18	0.99	6	male	FALSE	married	insurance	GA	FALSE	0	dev
20	165	65	5.2	36.7	51.3	6.2	5.2	0.6	2.67	0.32	0.27	4.63	139	87.5	30	343	180	13	1.13	2	33.8	19.6		11.3	3.2	8.1	3.6	12	18	67	42	5	4.1	79	284	4.7	142	2.46	1.55	0.92	2	male	FALSE	unmarried	insurance	SA	FALSE	0	dev
64	176	79	4.42	46.2	45	6.3	2.3	0.2	1.99	0.28	0.1	4.86	153	91.2	31.5	345	141	13.8	1.051	3.36	31.1	17.1	0.1																		3	male	FALSE	married	insurance	GA	FALSE	0	dev
77	157	48	6.24	70.6	19.9	6.4	2.9	0.2	1.24	0.4	0.18	4.23	135	96	31.9	333	279	14.7	1.28	4	36.9	17.2	0.3																		9	female	FALSE	married	insurance	GA	FALSE	0	dev
56	172		6.9	65.5	31.2	3.3	0	0	2.15	0.23	0	4.02	129	94.8	32.1	339	89	13.2	1	5.12	28.7	14.3		11.1	2.3	8.8	73.5	464	163	52	34		5.2	99	74	3.1	138	2.3	1.22	1	7	male	FALSE	married	insurance	LA	FALSE	0	dev
86	150	50	4.68	48.5	43.4	5.8	1.9	0.4	2.03	0.27	0.09	4.44	133	91	30	329	131	13.3	1.008	2.738	31.3	16	0.1									6.2									1	female	FALSE	married	insurance	GA	FALSE	0	dev
52	162	58	4.7	61.1	30.6	4.7	3.4	0.2	1.44	0.22	0.16	3.78	114	96.8	30.2	311	216	9.8	0.86	2.1	29.1	23.3																			0	female	FALSE	married	non-insurance	GA	FALSE	0	dev
67	162	57	4.19	68.3	25.5	4.1	2.1	0	1.07	0.17	0.09	4.31	130	91.9	30.2	328	188	14.4	1.102	3.542	32.3	14.6		12.8	3	9.8		15	20			5.73	8.2	53	198	4.1	139				1	female	FALSE	married	insurance	GA	FALSE	0	dev
49	160	66	6.31	75.3	18.2	5.5	0.8	0.2	1.15	0.35	0.05	5	122	79.2	24.4	308	397	14.1	1.077	3.162	28.6	13.5										4.84									9	female	FALSE	married	insurance	GA	FALSE	0	dev
55	156	60	4.87	61.8	27.7	4.3	6	0.2	1.35	0.21	0.29	4.79	145	90.6	30.3	334	168	16	1.24	3.296	31.6	13.3		14.5	2.8	11.7	2	32	34	70	41	5.56	5.3	51	201	3.6	139	2.38	1.45	1.31	2	female	FALSE	married	insurance	GA	FALSE	0	dev
84	165	60	6.56	55	27.7	6.3	10.7	0.3	1.82	0.41	0.7	4.71	141	89	29.9	337	108	13.3	1.008	2.112	25.6	17.4	0.1	15.1	2.5	12.6	5.2	14	22	64	35	5.5	5.6	99	538	4.3	140	2.37	1.08	0.92	3	male	FALSE	missing	insurance	GA	FALSE	0	dev
30	157	62	4.14	64.7	29	4.1	1.7	0.5	1.2	0.17	0.07	4.29	124	90.2	28.9	320	217	13.8	1.051	3.16	32.4	13.9	0.1																		2	female	FALSE	married	insurance	GA	FALSE	0	dev
43	160	53	8.46	78.6	16.2	5	0.1	0.1	1.37	0.42	0.01	3.69	117	93.2	31.7	340	243	14.8	1.137	2.264	27.6	15.4		11.1	2.8	8.3	0.7	16	23	65	39		3.5	56	104	3.3	137				1	female	FALSE	married	insurance	GA	FALSE	0	dev
45	165	64	6.44	46.1	45.2	4.7	3.4	0.6	2.91	0.3	0.22	4.01	129	99	32.2	325	302	13.3	1.008	3.806	30.5	14.7		6.4	1.4	5	2.7	13	21	60	36	4.8	5	66	300	4	137	2.29	1.42	0.77	2	female	FALSE	married	insurance	GA	FALSE	0	dev
44	160	60	7.48	62.9	31.6	3.5	1.7	0.3	2.36	0.26	0.13	4.53	122	85.2	26.9	316	254	10.3	0.91	2	31.3	19.6																			0	female	FALSE	married	insurance	GA	FALSE	0	dev
47	175	75	10.02	67.8	25.4	3.8	2.9	0.1	2.55	0.38	0.29	5.44	152	85.5	27.9	327	271	13	0.983	3.516	29.1	13.1	0.1	20.3	3.5	16.8	2	33	30	71	42		3.7	67	258	3	141	2.34	1.01	0.9	2	male	FALSE	married	insurance	GA	FALSE	0	dev
58	168	73	4.14	60.3	30.4	6	3.1	0.2	1.26	0.25	0.13	3.65	111	96.4	30.4	315	192	12.1	0.907	4.141	22.6	13.9		13.8	2.2	11.6	2	15	18	56	29	5.6	4	51	164	3.3	142	2.17	1.21	0.89	3	female	FALSE	married	insurance	GA	FALSE	0	dev
47	156	52.5	4.07	47.6	40.8	6.4	4.7	0.5	1.66	0.26	0.19	4.35	133	93.1	30.6	328	247	11.9	0.89	2.619	26.9	12.6	0.1	7.7	1.7	6	5.3	16	24	63	36		4.2	58	193	4.2	140	2.29	1.29	1	0	female	FALSE	married	non-insurance	GA	FALSE	0	dev
25	164	49	4.76	56.5	34.5	6.5	2.3	0.2	1.64	0.31	0.11	4.77	115	80.3	24.1	300	285	13	0.983	2.918	30.9	13.8		14.7	3.3	11.4	2	11	20	73	44	4.8	3.1	68	181	3.8	138				1	female	FALSE	married	insurance	GA	FALSE	0	dev
83	150	60	5.79	77.01	18.52	3.8	0.5	0.2	1.07	0.22	0.03	4.664	102	71.2	21.9	307.4	105.4	14.8	1.134	3.962	33.6	14.6	0.6																		28	female	FALSE	married	insurance	GA	FALSE	0	dev
71	160	67	5.22	72.7	16.5	7.7	3.1	0	0.86	0.4	0.16	3.96	122	94.4	30.8	326	197	15.7	1.214	2.956	31.5	16.4	0.1																		3	male	FALSE	married	insurance	GA	FALSE	0	dev
23	160	50																																							2	female	missing	missing	non-insurance	TIVA	FALSE	0	dev
56	170	60	7.83	67.8	24.6	4.7	2.8	0.1	1.93	0.37	0.22	5.16	161	93	31.2	335	122	13.9	1.06	2.988	31.8	13.5	0.1	11.9	3.1	8.8	0.9	25	24	64	39		4.6	64	173	4.3	144	2.28	0.87	1.29	3	male	FALSE	married	insurance	GA	FALSE	0	dev
37	172	83	6.27	57.4	35.7	5.6	1.1	0.2	2.24	0.35	0.07	5.27	159	87.7	30.2	344	151	13.1	0.992	2.611	30.6	14.2	0.1																		3	male	FALSE	married	non-insurance	GA	FALSE	0	dev
57	168	68	4.67	62.4	29.1	3.6	4.9	0	1.36	0.17	0.23	4.7	137	91.5	29.1	319	196	14.2	1.085	4.159	33.3	14.6																			3	female	FALSE	married	insurance	GA	FALSE	0	dev
59	172	62	5.21	49.8	41.3	7.5	1.2	0.2	2.15	0.39	0.06	5.67	178	89.6	31.7	353	119	13.9	1.06	3.37	30.4	13.3	0.1																		6	male	FALSE	married	insurance	GA	FALSE	0	dev
47	160	61	5.37	54	37.8	4.8	3.2	0.2	2.03	0.26	0.17	5.23	166	90.8	31.7	349	204	14.9	1.145	2.62	29.5	14.4	0.1																		3	male	FALSE	married	insurance	GA	FALSE	0	dev
66	171	74	2.98	63.1	29.9	4.7	1.3	1	0.89	0.14	0.04	4.42	140	94.6	31.7	335	119	13.9	1.06	3.069	34.5	15.4	0.1																		1	male	FALSE	married	insurance	GA	FALSE	0	dev
58	170	75	7.83	59.5	30.9	7.3	2.2	0.1	2.42	0.57	0.17	4.85	161	98.4	33.2	338	235	13.2	1	3.918	29.7	13.3	0.1	11.4	1.2	10.2	3.2	21	19	62	35		4.4	65	359	4.9	137	2.32	1.29	0.86	2	male	FALSE	married	non-insurance	GA	FALSE	0	dev
51	170	61	5.89	51.5	36.3	5.6	6.1	0.5	2.14	0.33	0.36	4.18	136	94.3	32.5	345	253	14.6	1.12	2.554	31.9	15.2	0.1									4.5									3	male	FALSE	married	non-insurance	GA	FALSE	0	dev
50	162	66	5.29	45.6	50.1	2.8	1.3	0.2	2.65	0.15	0.07	4.51	142	94.9	31.5	332	241	12.4	0.932	3.045	31.1	14.1		8.9	1.7	7.2	4	19	21	72	39	5.12	4.9	62	201	4.3	136	2.23	1.23	1.38	3	female	FALSE	married	insurance	GA	FALSE	0	dev
36	160	63.5																														6.6									0	female	FALSE	married	non-insurance	EA	TRUE	0	dev
40	164	63	4.47	51.3	43.6	3.8	0.9	0.4	1.95	0.17	0.04	4.27	127	93.4	29.7	318	196	14.1	1.077	2.577	31.6	14.8		25.9	4.7	21.2	4.5	17	28	72	42	5.3	3.4	55	116	3.9	136				4	female	FALSE	married	insurance	GA	FALSE	0	dev
64	160	60	3.4	55.8	29.6	9.1	5.1	0.4	1	0.3	0.2	3.64	116	88.7	31.8	358	216	12.4	0.932	5.343	26.7	12	0.1																		4	female	FALSE	married	insurance	GA	FALSE	0	dev
61	162	60	10.35	75.2	17.5	6.2	1	0.1	1.81	0.64	0.1	4.18	131	96.9	31.3	323	290	10.7	0.94	3.14	22.7	23		10.2	1.3	8.9	12.8	17	27	65	38	4.8	10.2	58	128	4.5	138	2.32	1.09	0.92	9	female	FALSE	married	insurance	GA	FALSE	0	dev
62	155	59	5.67	46.7	43.6	6.5	2.8	0.4	2.47	0.37	0.16	4.42	128	88.9	29	326	222	13.7	1.043	3.368	29.1	15.7		8.1	1.6	6.5	2.6	11	18	54	34	4.7	3.8	71	220	3.6	142	2.21	1.31	0.96	6	female	FALSE	married	non-insurance	GA	FALSE	0	dev
61	160	65	5.79	78.8	15.7	4.8	0.7	0	0.91	0.28	0.04	3.68	111	94	30.2	321	76	14.1	1.077	3.753	30.1	16							19												13	female	FALSE	married	insurance	GA	FALSE	0	dev
80	170		9.63	81.94	11.84	4.44	1.74	0.24	1.144	0.424	0.164	2.472	89	109.3	36	330	186.4	15.5	1.197	6.764	28.2	13.9		17.9	5.4	12.5	4.8	63	81	58	28	5	12.7	112	375	4.8	137	2.12	1.13	1.06	5	male	FALSE	married	insurance	GA	FALSE	0	dev
45	158	60	4.02	40.1	51	6.7	2	0.2	2.05	0.27	0.08	3.86	128	98.7	33.2	336	119	13	0.983	3.153	29.3	14																			4	female	FALSE	married	non-insurance	GA	FALSE	0	dev
45	170	83	3.64	69	24.7	5.2	0.8	0.3	0.9	0.19	0.03	4.67	146	92.5	31.3	338	134	13.8	1.051	2.666	32.5	16.3		15.8	3.3	12.5	3.5	15	15	57	38	4.5	4.6	64	214	3.7	140	2.24	1.24	0.89	5	male	FALSE	married	non-insurance	GA	FALSE	0	dev
58	164	48	4.93	44.2	47.7	6.1	1.8	0.2	2.35	0.3	0.09	3.58	110	91.6	30.7	335	165	15.9	1.227	3.151	26.8	17.8		18.4	4.4	14	3	71	40	56	32	4.9	2.8	50	211	3.7	140	2.23	1.35	0.75	300	female	FALSE	married	insurance	GA	FALSE	0	dev
57	158	64	4.93	66.8	23.7	7.1	2.2	0.2	1.17	0.35	0.11	4.42	136	93.2	30.8	330	191	12	0.899	2.931	26.7	14.7		17.6	3.1	14.5	4.2	26	33	61	39	5.1	2.7	70	298	4.3	138	2.27	1.21	0.88	5	male	TRUE	married	insurance	NB	FALSE	0	dev
50	165	60	9.3	69.7	24	4.2	2	0.1	2.23	0.39	0.19	4.38	123	88.4	28.1	318	322	13.3	1.008	3.163	33	13.9		9.6	2.2	7.4	2.7	24	26	72	40	4.92	4	53	210	3.9	138				12	female	FALSE	married	insurance	TIVA	FALSE	0	dev
37	168	70	7.23	57.6	36.5	5	0.8	0.1	2.64	0.36	0.06	4.98	150	85.5	30.1	352	137	13.8	1.051	2.472	32.4	12	0.1																		3	male	FALSE	married	non-insurance	GA	FALSE	0	dev
56	172	73	6.71	65.4	28	4.9	1.6	0.1	1.88	0.33	0.11	4.38	143	95.4	32.6	342	196	13.4	1.017	4.398	30.1	11.1	0.1	11.2	2.7	8.5	3.9	34	27	69	38	4.6	5	85	367	4.3	137	2.36	1.21	0.82	4	male	FALSE	married	non-insurance	GA	FALSE	0	dev
60	155	44	4.75	69.1	25.7	4.2	0.8	0.2	1.22	0.2	0.04	3.76	117	94.7	31.1	329	215	14.5	1.111	5.123	31.4	12.8	0.1																		7	female	FALSE	married	non-insurance	GA	FALSE	0	dev
35	158	65	3.42	54.5	36.5	6.4	2.6	0	1.25	0.22	0.09	4	122	93.3	30.5	327	132	13.5	1.025	3.35	27.7	13.7	0.1	5.3	2.1	3.2	1.5	13	20	57	33	4.7	2.4	57	157	4.2	136	2.19	1.2	0.87	7	female	FALSE	married	non-insurance	GA	FALSE	0	dev
72	154	58	6.27	55.6	35.9	5.9	2.4	0.2	2.25	0.37	0.15	4.26	137	99.3	32.2	324	202	12.9	0.975	3.551	28.1	10.9	0.1	8.6	2	6.6	5.3	14	31	71	41	4.9	6.5	79	452	4.5	141	2.41	1.4	0.83	1	female	FALSE	married	insurance	GA	FALSE	0	dev
56	170	83	10.55	55.2	39.9	3.9	0.9	0.1	4.21	0.41	0.09	5.18	166	92.7	32	346	114	14.7	1.128	2.724	31.1	12.9	0.1	16.9	2.8	14.1	4.2	40	25	71	45		4.1	78	285	4.2	138	2.44	1.31	1.1	1	male	FALSE	married	insurance	GA	FALSE	0	dev
23	171	55	3.89	50.8	41.4	6.2	1.3	0.3	1.61	0.24	0.05	4.56	159	98.2	34.9	355	166	14.6	1.12	2.334	32.2	14.1	0.1																		5	male	FALSE	married	non-insurance	GA	FALSE	0	dev
55	168	52	3.84	46.9	45.6	4.9	2.1	0.5	1.75	0.19	0.08	4.44	134	88.7	30.2	340	156	14.5	1.111	2.906	27.8	16.2	0.1	13.3	3	10.3	4.8	17	27	73	42		5.1	62	133	4.4	139	2.35	1.54	0.93	1	female	FALSE	married	insurance	GA	FALSE	0	dev
55	160	51	5.63	53.2	41.7	4.3	0.4	0.4	2.35	0.24	0.02	4.22	133	94.8	31.5	333	183	10.8	0.95	2	31.9	21.1	0.3																		1	female	FALSE	married	insurance	GA	FALSE	0	dev
54	170	71	4.46	58.7	25.8	4.7	10.1	0.7	1.15	0.21	0.45	4.64	148	94.8	31.9	336	218	14.6	1.12	2.93	29.6	14.8	0.1	15.7	3.2	12.5	0.4	14	18	63	39		4.2	58	208	3.8	141	2.25	1.02	1.11	1	male	FALSE	married	insurance	GA	FALSE	0	dev
60	163	51	5.43	63.9	29.7	4.2	2	0.2	1.61	0.23	0.11	4.06	127	88.7	31.3	353	172	14.2	1.085	2.787	29.2	16.4		15.8	2.3	13.5	1.8	16	27	62	39		3.4	64	153	4.4	140	2.39	1.31	0.9	7	female	FALSE	married	non-insurance	GA	FALSE	0	dev
32	160	55	3.92	66	27.3	4.1	2.3	0.3	1.07	0.16	0.09	4.42	136	92.8	30.8	332	187	14.1	1.077	2.84	28.6	16.3																			1	female	FALSE	married	insurance	GA	FALSE	0	dev
31	182	120	7.3	59.5	32.3	5.9	2.3	0	2.36	0.43	0.17	5.26	154	82.5	29.3	355	252	13.6	1.034	3.629	31.7	12.3	0.1	19	2.9	16.1	2.9	22	18	66	41		2.6	75	282	4.3	128	2.39	1.18	0.82	5	male	FALSE	married	insurance	GA	FALSE	0	dev
34	153	55	3.87	41.8	48.6	7.5	2.1	0	1.88	0.29	0.08	3.57	105	92.7	29.4	317	214	15.2	1.171	1.979	28.9	12.4	0.1	11.3	1.3	10	2	13	24	61	34	4.1	5.4	58	204	3.9	139	2.14	1.23	0.76	4	female	FALSE	married	non-insurance	GA	FALSE	0	dev
55	160	55	5.54	58.4	36.3	4.2	0.9	0.2	2.01	0.23	0.05	4.62	145	92.2	31.4	340	203	13	0.983	2.838	30.9	11.6		12	2.4	9.6	6.1	32	31	70	42		4	60	171	3.8	140	2.46	1.33	0.8	1	female	FALSE	married	insurance	GA	FALSE	0	dev
34	185	108	8.41	60.6	32.7	4.2	2.4	0.1	2.75	0.35	0.2	5.41	167	86.7	30.9	356	285	10.7	0.94	1.91	38.8	17.4		8				52	26	80	46		4.3	96	393	4.3	139				1	male	FALSE	married	insurance	LA	FALSE	0	dev
65	164	78	12.85	82.51	12.22	5.3	0	0	1.57	0.68	0	4.21	124	90	29.5	327	160	12.6	1.1	3.36	35.9	22.4		25				21	18	75	41		5.3	60	247	3.5	136				1	female	FALSE	married	insurance	GA	FALSE	0	dev
35	158	45	4.63	62.8	29.6	6.3	1.1	0.2	1.37	0.29	0.05	4.35	123	90.1	28.3	314	215	13.4	1.017	3.386	30.4	14.8	0.1									4.67									1	female	FALSE	married	non-insurance	GA	FALSE	0	dev
44	156	49	6.35	68.1	22.8	5	4.1	0	1.45	0.32	0.26	4.4	136	93.6	30.9	330	266	10.2	0.9	3	31.7	15.3		61				219	55	83	46	6.75	2.7	43	197	3.7	138				1	female	FALSE	married	insurance	GA	FALSE	0	dev
50	160	62	3.37	47.8	43	7.1	1.8	0.3	1.45	0.24	0.06	4.5	99	74	22	297	288	13.7	1.043	2.924	23.5	14.4																			1	female	FALSE	married	insurance	SA	FALSE	0	dev
55	170	70	5.45	54.6	36.7	6.8	1.5	0.4	2	0.37	0.08	4.85	146	89.9	30.1	335	271	14	1.068	2.602	34.3	15		11.3	1.3	10	12.3	15	23	66	39	5.3	5.1	55	275	4	137	2.36	1.49	0.82	5	female	FALSE	married	insurance	GA	FALSE	0	dev
41	178	81	6.8	51.8	38.1	6.8	3.2	0.1	2.59	0.46	0.22	5.09	154	89.6	30.3	338	184	13.2	1	2.655	27	15.3																			1	male	FALSE	married	insurance	GA	FALSE	0	dev
55	163	70	5.51	63.9	28.3	5.6	2	0.2	1.56	0.31	0.11	4.33	140	100.7	32.3	321	231	12.1	0.907	2.784	28.7	15.6		21.2	3.5	17.7	2.4	19	25	75	43	6.7	4.5	50	301	3.9	140				1	female	FALSE	married	insurance	GA	FALSE	0	dev
70	155	75	3.62	58.2	32.6	6.1	2.8	0.3	1.18	0.22	0.1	3.63	111	92.6	30.6	330	155	13.8	1.051	3.444	29.1	15.8	0.1																		10	female	FALSE	married	insurance	GA	FALSE	0	dev
55	175	70	10.42	66.6	26.3	4.8	2.3	0	2.74	0.5	0.24	4.86	167	95.5	34.4	360	142	13.8	1.051	2.656	28.9	15	0.1	17.7	3.3	14.4	6.8	20	27	65	41		5.9	88	187	3.4	140	2.3	0.99	0.75	1	male	FALSE	married	insurance	GA	FALSE	0	dev
59	165	65	3.82	54.5	40.8	3.1	1.3	0.3	1.56	0.12	0.05	6.27	136	70.8	21.7	306	127	12.8	0.966	3.545	31.4	14.7																			1	female	FALSE	married	insurance	GA	FALSE	0	dev
35	163	56	7.52	60.9	28.5	8.2	2.3	0.1	2.14	0.62	0.17	4.01	126	94.8	31.4	332	233	13.2	1	2.974	33.6	15.6	0.1																		2	female	FALSE	married	insurance	GA	FALSE	0	dev
56	165	70	5.95	50.8	38.8	6.2	4	0.2	2.31	0.37	0.24	4.65	138	85.6	29.7	347	234	12.9	0.975	3.615	29.5	15.4		19.5	4.1	15.4	3.5	13	25	61	35		4.1	67	309	2.8	140				1	female	FALSE	married	insurance	TIVA	FALSE	0	dev
57	175	70	4.77	70.8	21	4.2	3.8	0.2	1	0.2	0.18	4.26	132	90.1	31	344	179	11.5	0.857	5.263	27.3	14.4	0.1									5.3									2	male	FALSE	married	insurance	GA	FALSE	0	dev
49	153	48																																							0	female	missing	missing	non-insurance	GA	FALSE	0	dev
60	170	58	5.75	60.3	33.7	4.5	1	0.5	1.94	0.26	0.06	3.86	124	99.7	32.1	322	145	12.7	0.958	2.708	29	17.8		19.3	5.6	13.7	21.7	19	29	69	39	4.5	5.1	48	197	4.3	140	2.39	1.34	0.83	1	female	FALSE	married	non-insurance	GA	FALSE	0	dev
87	156	51	5.66	61.1	29.3	6	3.4	0.2	1.66	0.34	0.19	3.47	114	97.1	32.9	338	212	12.4	0.932	4.571	30.9	14.8	0.1	9.8	2.6	7.2	12.9	50	39	55	31	9.9	3.3	72	163	4.1	136	2.21	1.36	0.87	6	female	FALSE	married	non-insurance	GA	FALSE	0	dev
59	170	70	7.81	66	27.4	4.7	1.8	0.1	2.14	0.37	0.14	4.43	121	84.2	27.3	324	260	13.9	1.06	3.675	31.7	11.3	0.1									4.8									2	female	FALSE	married	insurance	GA	FALSE	0	dev
56	176	78	5.68	64.5	28.2	5.3	1.8	0.2	1.6	0.3	0.1	4.62	144	91.6	31.2	340	159	12.9	0.975	3.66	32.2	14.2	0.1	23.3	4.4	18.9	4	22	23	64	41		5.2	70	269	3.7	142	2.33	1.18	1.2	1	male	FALSE	married	insurance	GA	FALSE	0	dev
57	164	64	6.33	72.4	22.4	4.7	0.5	0	1.42	0.3	0.03	4.76	134	86.6	28.2	325	152	13.6	1.034	4.231	31.9	14.4	0.1									6.46									2	female	FALSE	married	insurance	GA	FALSE	0	dev
48	164	67	6.33	67.9	22.1	7.7	2.1	0.2	1.4	0.49	0.13	4.88	151	91.2	30.9	339	206	13.6	1.034	2.035	31.7	14.8		10.6	2.8	7.8	7	88	64	63	39	4.8	5.2	62	235	3.7	138	2.22	1.72	0.9	2	male	FALSE	married	non-insurance	SA	FALSE	0	dev
55	160	58	4.28	68	27.6	3.7	0.5	0.2	1.18	0.16	0.02	4.03	124	96	30.8	320	162	13.4	1.017	2.928	27.9	13																			2	female	FALSE	married	insurance	GA	FALSE	0	dev
63	158	55	4.97	66.6	27.6	3	2.4	0.4	1.37	0.15	0.12	4.24	126	93.9	29.7	317	207	14.1	1.077	4.089	33.6	11.7																			3	female	FALSE	married	insurance	GA	FALSE	0	dev
60	160	58	4.75	67.8	26.3	5.5	0.2	0.2	1.25	0.26	0.01	4.15	127	93.3	30.6	328	248	14	1.068	3.411	30.4	15.6		6.5	1.8	4.7	4.6	15	24	64	38	5.9	5.9	88	167	4.4	138	2.29	1.08	0.83	2	female	FALSE	married	insurance	SA	FALSE	0	dev
70	170	78	4.28	46.1	42.8	5.8	5.1	0.2	1.83	0.25	0.22	4.3	141	95.6	32.8	343	125	15.2	1.171	3.088	30.2	16																			3	male	FALSE	married	insurance	GA	FALSE	0	dev
60	175	65	5.02	65.7	30.5	3.8	0	0	1.53	0.19	0	4.16	130	95	31.3	329	160	14.7	1.128	2.277	32.5	13.5	0.1																		6	male	FALSE	married	non-insurance	GA	FALSE	0	dev
43	155	48	3.73	58.2	36.7	4	0.8	0.3	1.37	0.15	0.03	4.55	130	88.6	28.6	323	259	14.3	1.094	1.949	35.6	17.1		12.7	3.2	9.5	3.2	19	23	70	41		6	50	110	3.9	137				2	female	FALSE	married	insurance	GA	FALSE	0	dev
81	175		5.88	82.7	9.4	5.1	2.6	0.2	0.55	0.3	0.15	4.25	153	106.4	36	338	155	13.8	1.051	6.803	33.2	14.3		16.4	4.1	12.3	3.8	10	23	64	32	5.2	5.1	59	332	4.2	136	2.24	1.07	0.78	2	male	FALSE	married	insurance	GA	FALSE	0	dev
66	172	78	4.93	52.3	32.9	7.5	6.9	0.4	1.62	0.37	0.34	4.02	123	90.5	30.6	338	106	17	1.328	2.989	35.4	13.5	0.1									4.2									6	male	TRUE	married	insurance	GA	FALSE	0	dev
42	160	55																																							1	female	FALSE	married	non-insurance	GA	FALSE	0	dev
53	170		7.91	70.6	23.1	4.9	1.3	0.1	1.83	0.39	0.1	3.91	125	96.7	32	331	153	12.9	0.975	3.344	25.9	14.7		33.4	5.8	27.6	5.6	14	21	63	39	5.5	4.5	51	162	3.4	141	2.16	1.25	1.01	1	female	FALSE	married	insurance	SA	FALSE	0	dev
46	170	64	3.83	37.2	50.4	9.1	2.3	1	1.93	0.35	0.09	4.37	92	74.1	21.1	284	256	13.7	1.043	2.046	33	17																			3	female	FALSE	married	insurance	GA	FALSE	0	dev
50	165	60	4.57	51.5	39.6	5.9	2.6	0.4	1.81	0.27	0.12	4.3	128	90	29.8	331	159	14.1	1.077	2.516	31.1	16.8	0.1																		3	female	FALSE	married	non-insurance	GA	FALSE	0	dev
36	173	75	6.23	61.5	32.7	5	0.6	0.2	2.04	0.31	0.04	4.97	153	91.1	30.8	338	165	13.2	1	3.295	31.6	12	0.1																		6	male	FALSE	married	non-insurance	GA	FALSE	0	dev
73	150	67	5.69	60.2	26.5	6.2	6.7	0.4	1.51	0.35	0.38	4.45	136	93.3	30.6	328	191	13	0.983	3.186	27.7	11.8	0.1	10.3	2	8.3	8	24	22	59	35		6	67	297	4.5	139	2.24	1.17	0.82	6	female	FALSE	married	insurance	GA	FALSE	0	dev
63	188	80	7.9	77.8	12.4	8.2	1.5	0.1	0.98	0.65	0.12	4.17	122	87.8	29.3	333	239	14.3	1.094	6.2	30.5	12.8	0.1																		10	male	FALSE	married	non-insurance	GA	FALSE	0	dev
76	158	61	8.31	79.3	16.1	4.5	0.1	0	1.34	0.37	0.01	4.42	139	94.6	31.4	333	154	12.9	0.975	3.028	28.8	13.2		10.1	2.4	7.7	4.7	40	32	65	41		2.4	64	98	4.8	138	2.44	1.12	0.97	1	female	FALSE	married	insurance	GA	FALSE	0	dev
63	170	86	4.96	68.2	24.6	4.2	3	0	1.22	0.21	0.15	4.92	152	94.3	30.9	328	151															5.32									2	male	FALSE	married	insurance	GA	FALSE	0	dev
49	165	76																																							0	female	FALSE	married	insurance	LA	FALSE	0	dev
32	190		5.64	70.7	23.4	5.7	0	0.2	1.32	0.32	0	4.31	140	97	32.5	335	155	13.1	0.992	3.16	33.3	13.3		14.5	2.5	12	5.1	104	71	65	38	4.4	6	91	549	3.8	138	2.16	1.35	0.81	7	male	FALSE	unmarried	non-insurance	GA	FALSE	0	dev
57	164	75	4.25	59.6	32.5	6.1	1.6	0.2	1.38	0.26	0.07	4.55	145	94.9	31.9	336	191	12.8	0.966	3.249	28.5	13.4																			2	female	FALSE	married	insurance	GA	FALSE	0	dev
57	167	61	2.9	49.6	43.8	3.8	2.1	0.7	1.27	0.11	0.06	4.46	127	89.9	28.5	317	173	13	0.983	3.025	29.2	13.9		8.2	1	7.2	2.8	13	21	70	41	5.1	4.1	48	137	4	142	2.38	1.3	1	2	female	FALSE	married	insurance	GA	FALSE	0	dev
81	174		4.52	65.5	25	6.6	2.7	0.2	1.13	0.3	0.12	4.08	133	92.9	32.6	351	135	13.7	1.043	3.408	30.2	13.1																			7	male	FALSE	missing	insurance	GA	FALSE	0	dev
67	172	62	5.84	51	40.4	4.8	3.6	0.2	2.36	0.28	0.21	4.5	148	96.2	32.9	342	163	12.8	0.966	3.189	28.5	14.6	0.1																		4	male	FALSE	married	non-insurance	GA	FALSE	0	dev
30	158	48																																							0	female	missing	missing	insurance	TIVA	FALSE	0	dev
60	165	72	9.8	70.1	22.4	5.9	1.4	0.2	2.2	0.58	0.14	6.22	138	68.2	22.2	325	204	14.9	1.145	2.448	30.9	14.9	0.1																		2	male	FALSE	married	insurance	GA	FALSE	0	dev
78	156	63																13.7	1.043	3.957	28.9	13.4										6.2									0	female	FALSE	married	insurance	LA	FALSE	0	dev
59	165	60	6.45	49.2	43.1	6.7	0.8	0.2	2.78	0.43	0.05	4.76	147	91	30.9	339	248	13.6	1.034	3.237	27.7	14.1		9.5	1.4	8.1	3.6	20	28	75	41	5.53	3.9	68	233	3.8	140	2.37	1.13	1.11	3	female	FALSE	married	insurance	GA	FALSE	0	dev
62	175	50	3.56	60.7	30.3	7.6	1.1	0.3	1.08	0.27	0.04	3.48	106	94.8	30.5	321	210	13.2	1	2.724	30.5	14.2	0.1	9.7	4.2	5.5	24.6	31	22	56	33	3.6	3.2	38	35	4	135	2.02	1.22	0.96	300	male	FALSE	married	insurance	GA	FALSE	0	dev
73	168	82	6.12	64.4	28.1	5.7	1.5	0.3	1.72	0.35	0.09	5.521	165	89.7	29.9	333	160	13	0.983	4.196	27.9	13.1										8.23									1	male	FALSE	married	insurance	GA	FALSE	0	dev
62	170	70	4.26	65.8	25.8	5.6	2.3	0.5	1.1	0.24	0.1	5.05	145	88.5	28.7	324	104	14.4	1.102	3.117	32.2	13.3	0.1	21.2	4.3	16.9	6.8	46	31	69	41		5.2	55	342	3.8	141	2.33	0.82	0.98	3	male	FALSE	married	insurance	GA	FALSE	0	dev
40	178	70	5.86	48.9	39.8	7.7	3.4	0.2	2.33	0.45	0.2	4.91	155	95.1	31.6	332	224	11.8	0.882	3.064	25.9	13.5	0.1																		2	male	FALSE	married	non-insurance	GA	FALSE	0	dev
42	178	72	6.9	66.5	26.7	4.5	2.2	0.1	1.84	0.31	0.15	4.68	138	89.7	29.5	329	193	13.9	1.06	3.617	29.3	13										4.8									0	male	FALSE	married	non-insurance	GA	FALSE	0	dev
67	168	67																14.1	1.077	3.664	33	13	0.1	8.3	2.1	6.2	8.1	25	34	71	40		4.4	73	278	4.1	140	2.29	1.58	0.93	0	male	FALSE	married	non-insurance	GA	FALSE	0	dev
60	160	50	4.62	48.5	38.7	4.8	7.8	0.2	1.79	0.22	0.36	4.71	146	92.1	31	336	153	13.1	0.992	3.249	30.5	15.5	0.1																		4	male	FALSE	married	insurance	GA	FALSE	0	dev
48	175	73	16.81	73.5	16.7	5.5	4.2	0.1	2.81	0.92	0.7	4.47	124	88.4	27.7	314	329	13.8	1.051	6.226	30.2	9.2		11.4	3	8.4	6.4	92	56	67	39	6.9	3.7	67	215	4.2	141	2.36	1.19	0.94	1	male	FALSE	married	insurance	NB	FALSE	0	dev
32	163	70	5.14	50.7	41.1	7.4	0.6	0.2	2.11	0.38	0.03	3.75	87	75.7	23.2	306	266	12.5	0.941	2.574	26.3	15.1		3.9	1.5	2.4	3.3	9	14	66	38		2.7	41	139	3.9	139				4	female	FALSE	married	non-insurance	GA	FALSE	0	dev
24	170	64	4.72	50.7	43.6	5.1	0.4	0.2	2.06	0.24	0.02	4.28	127	89.3	29.7	332	149	13.9	1.06	2.657	32	15.5										4.52									4	female	FALSE	unmarried	insurance	GA	FALSE	0	dev
62	156	59	9.18	71.8	21.2	3.5	3.3	0.2	1.95	0.32	0.3	5.05	159	93.1	31.5	338	235	13.8	1.051	3.243	26.1	10.1																			7	female	FALSE	married	insurance	GA	FALSE	0	dev
57	163	53	8.54	69.5	27.6	2.6	0.2	0.1	2.36	0.22	0.02	4.87	145	88.1	29.8	338	209	13.1	0.992	3.728	29.6	10.1																			11	female	FALSE	married	insurance	LA	FALSE	0	dev
35	172	58	5.11	52.9	37.6	7	2.3	0.2	1.92	0.36	0.12	4.44	134	92.6	30.2	326	183	14.2	1.23	1.94	36.8	17.5		11	2.5	8.5	2.7	15	18	72	42	4.5	3.7	44	260	4	140	2.44	1.34	0.92	3	male	FALSE	married	non-insurance	LA	FALSE	0	dev
42	171	68	4.19	50.9	38.9	6.2	3.8	0.2	1.63	0.26	0.16	4.31	131	93.7	30.4	324	151	13.6	1.034	2.412	29.2	15.1		10	2.3	7.7	2.6	14	22	65	35	5	5.9	76	359	3.7	142	2.23	1.1	0.83	7	male	FALSE	married	insurance	GA	FALSE	0	dev
61	170	75	15.38	91.2	3.8	5	0	0	0.59	0.77	0	3.79	116	93.7	30.6	327	147	15	1.154	6	31.4	11.4	0.1																		2	male	FALSE	married	insurance	GA	FALSE	0	dev
55	155	52	6.86	64.5	32.1	2.8	0.3	0.3	2.2	0.19	0.02	4.34	138	94.5	31.8	337	282	14.3	1.094	3.189	33.9	10.3		11.1	1.8	9.3	1.9	12	21	72	43	5.4	4.9	60	243	5.1	145	2.49	1.53	0.94	3	female	FALSE	married	non-insurance	GA	FALSE	0	dev
74	152	45	6.16	59.2	34.1	5.5	1	0.2	2.1	0.34	0.06	4.81	141	91.1	29.3	322	188	13.1	0.992	4.772	30.3	10.9	0.1	8.3	2.8	5.5	3.9	25	33	80	40	6.32	5.7	69	275	4.2	139	2.29	1.22	1	4	female	FALSE	married	insurance	GA	FALSE	0	dev
46	168	65	6.82	59.3	31.2	7	2.1	0.4	2.13	0.48	0.14	5.2	158	90.4	30.4	336	206	13.7	1.043	2.635	32.8	14.1	0.1																		4	male	FALSE	married	insurance	GA	FALSE	0	dev
25	161	48																																							0	female	FALSE	married	insurance	TIVA	FALSE	0	dev
55	160		7.37	78.91	17.12	3.9	0	0.1	1.26	0.29	0	3.96	117	88.1	29.5	335	172	14.5	1.111	2.906	27.8	16.2	0.1	15.8	4.5	11.3	2.1	16	28	61	35	7	3.9	81	128	4.5	140	2.2	1.53	1.09	0	female	FALSE	married	insurance	GA	FALSE	0	dev
26	181	74	4.55	66.4	26.8	5.3	1.1	0.4	1.22	0.24	0.05	5.31	163	89.1	30.7	345	212	14.1	1.077	2.473	30.3	15.9		24.7	7.1	17.6		15	22			5.09	7.8	88	317	4.3	138				1	male	FALSE	married	insurance	SA	FALSE	0	dev
72	178		4.42	40.2	42.8	7.2	9.3	0.5	1.89	0.32	0.41	3.9	125	96.9	32.1	331	221	14.7	1.128	4.401	30.2	14	0.1	11.8	3.8	8	2.9	11	25	63	35		5.3	90	490	3.6	139	2.21	0.97	0.81	8	male	FALSE	married	insurance	GA	FALSE	0	dev
33	168	58	4.79	56.6	35.5	4.8	2.3	0.8	1.7	0.23	0.11	4.58	143	96.7	31.2	323	279	12.7	0.958	3.187	29.9	11.2																			3	female	FALSE	married	insurance	SA	FALSE	0	dev
48	168	70	4.34	43.4	46.5	6.9	3	0.2	2.02	0.3	0.13	4.89	140	88.1	28.6	325	187	13.8	1.051	3.153	30.7	12.7	0.1																		3	female	FALSE	married	non-insurance	GA	FALSE	0	dev
26	160	65	7.98	57	33.7	7.5	1.5	0.3	2.69	0.6	0.12	4.72	144	92.6	30.5	330	219	13.2	1	3.458	29.9	12	0.1																		5	female	FALSE	married	insurance	GA	FALSE	0	dev
58	160	80	5.97	62	29.1	5	3.4	0.5	1.74	0.3	0.2	4	137	101.5	34.3	337	159	12.4	0.932	2.359	20.8	12.6	0.1									6.15									1	female	FALSE	married	insurance	GA	FALSE	0	dev
33	158	60	5.41	57.4	35.7	5.2	1.7	0	1.93	0.28	0.09	4.54	130	87.4	28.6	327	197	13.3	1.008	2.639	26.1	12.4	0.1																		4	female	FALSE	married	non-insurance	GA	FALSE	0	dev
27	163	53	4.77	39.2	53.7	6.3	0.6	0.2	2.56	0.3	0.03	3.94	121	91.9	30.7	334	186	14.1	1.077	2.795	28.2	14.9		9.9	1.6	8.3	1.6	9	15	61	37		3.1	50	191	3.6	141				5	female	FALSE	unmarried	insurance	GA	FALSE	0	dev
59	158	59	4.77	56.8	38.6	3.6	1	0	1.84	0.17	0.05	4.38	129	92.2	29.5	319	142	13.1	0.992	3.924	27.7	11.8										4.08									4	female	FALSE	married	insurance	GA	FALSE	0	dev
45	154	47																13	0.983	2.597	27.4	15.5																			1	female	FALSE	married	insurance	GA	FALSE	0	dev
51	160	66	4.89	56.8	38.7	4.1	0.4	0	1.89	0.2	0.02	4.29	131	93.9	30.5	325	225	14.3	1.094	3.375	33.8	13.7		8.3	1.7	6.6	1.3	9	24	64	38	5.5	3.1	64	134	3.6	140	2.26	0.94	0.94	5	female	FALSE	married	insurance	GA	FALSE	0	dev
81	160	52	4.82	65.8	30.1	3.3	0.6	0.2	1.45	0.16	0.03	3.98	137	103.5	34.4	333	172	14.1	1.077	2.511	30.6	16.5	0.1									4.4									1	male	FALSE	married	insurance	GA	FALSE	0	dev
28	165	72	5.69	71.9	23.2	2.6	2.1	0.2	1.32	0.15	0.12	4.43	127	89.6	28.7	320	176	13.7	1.043	2.615	31.7	15.1		13.4	4	9.4	2.8	12	20	77	44	5.2	5.3	49	215	4.3	140	2.37	2.03	0.95	1	female	FALSE	married	insurance	GA	FALSE	0	dev
51	155	54	3.77	59.3	32.1	6.4	1.9	0.3	1.21	0.24	0.07	3.59	71	74.1	19.8	267	245	12.8	0.966	2.645	26.9	15.3										5.21									5	female	FALSE	married	non-insurance	GA	FALSE	0	dev
86	168	70	6.28	72.4	18.2	7	2.2	0.2	1.14	0.44	0.14	4.96	154	90.7	31	342	110	13.3	1.008	2.442	28	16.7	0.1																		2	male	FALSE	married	insurance	GA	FALSE	0	dev
83	175	70	5.11	52.4	39.7	6.5	1.2	0.2	2.03	0.33	0.06	3.88	123	99	31.7	320	122	14	1.068	3.216	25.4	12.3	0.8	11.9	4	7.9	5	10	20	59	29	3.61	8.1	83	288	3.8	139	2.06	1.1	0.91	4	male	FALSE	married	insurance	GA	FALSE	0	dev
58	161	60	4.39	47.8	38.3	4.1	9.6	0.2	1.68	0.18	0.42	4.31	132	91.2	30.6	336	158	12.6	0.949	3.637	30.3	15	0.3	14.2	2.9	11.3	1.7	5	18	65	39	5	4.4	62	210	4.2	140	2.41	1.54	0.91	1	female	FALSE	married	insurance	GA	FALSE	0	dev
61	168	66	5.96	61.9	31.9	4.7	1.3	0.2	1.9	0.28	0.08	4.73	142	91.1	30	329	175	15.1	1.163	2.839	29.3	13.7		7.1	1	6.1	6.1	19	24	60	35	4.8	6.2	71	214	3.5	142	2.2	0.96	1.02	5	male	FALSE	married	insurance	GA	FALSE	0	dev
59	161	60	3.42	51.1	40.9	5.6	1.8	0.6	1.4	0.19	0.06	4.82	140	89.6	29	324	175	13	0.983	2.787	29.7	15.3	0.1	10.4	3	7.4	3.3	17	22	71	43		4.4	64	287	3.9	141	2.27	0.96	0.94	1	male	FALSE	married	non-insurance	GA	FALSE	0	dev
67	164	70	4.19	71.8	22.7	4.1	1.4	0	0.95	0.17	0.06	3.69	114	94.3	30.9	328	171	13.2	1	7.649	27	13.2	0.1																		7	male	FALSE	married	insurance	GA	FALSE	0	dev
37	168	87	5.69	55.4	36.7	5.6	1.9	0.4	2.09	0.32	0.11	5.28	164	90	31.1	345	191	13.7	1.043	2.482	33	15	0.1	15.4	3.4	12	5.1	57	32	68	45		3.1	65	301	4.2	138	2.33	1.62	0.97	1	male	FALSE	married	insurance	GA	FALSE	0	dev
52	160	50																																							0	female	FALSE	married	insurance	SA	FALSE	0	dev
62	160	76	5.87	69.1	19.9	5.5	5.3	0.2	1.17	0.32	0.31	3.5	105	93.1	30	322	248	13.7	1.043	4.56	23.6	12.1		5.2	1.9	3.3	11.6	18	26	52	29	7.9	3.6	69	207	3.2	139	2.15	0.79	0.97	20	female	FALSE	married	non-insurance	GA	FALSE	0	dev
46	158	44																																							0	female	FALSE	married	insurance	GA	FALSE	0	dev
73	171	80	5.73	46.6	37.7	6.3	9.1	0.3	2.16	0.36	0.52	4.73	146	94.3	30.9	327	224	12.9	0.975	3.515	30.5	11.9	0.1																		4	male	FALSE	married	insurance	GA	FALSE	0	dev
300	165	80	6.02	61.9	36.9	1	0	0.2	2.22	0.06	0	2.55	88	102.7	34.5	336	126	11.7	1.03	3.8	47.7	16.2	0.2													4.6	135				10	male	FALSE	married	insurance	GA	FALSE	0	dev
57	162	56	4.38	58	34.2	5.3	2.3	0.2	1.5	0.23	0.1	3.95	125	96.5	31.6	328	185	13.1	0.992	2.338	30.9	16.5	0.1																		3	female	FALSE	married	insurance	GA	FALSE	0	dev
43	160	63	4.86	53.6	39.7	5.1	1.4	0.2	1.93	0.25	0.07	4.53	132	90.3	29.1	323	213	12.7	0.958	2.766	30.8	14																			1	female	FALSE	married	insurance	GA	FALSE	0	dev
76	170	60	7.55	65.2	22.1	9.3	3.3	0.1	1.67	0.7	0.25	4.92	157	93.3	31.9	342	233	16.5	1.284	4.049	30.4	13.9	0.1	11.7	3.4	8.3	2.8	14	17	52	29	6.1	5.9	86	317	5.6	138	2.25	1.3	0.78	18	male	FALSE	married	insurance	GA	FALSE	0	dev
47	160	55	4.33	63.3	25.4	6.2	5.1	0	1.1	0.27	0.22	4.72	145	93	30.7	330	144	15.6	1.206	2.756	32.6	17.9		10.1	3	7.1	4.2	21	24	61	38	5.5	5.4	45	190	4.2	141	2.28	1.18	0.93	1	female	FALSE	married	non-insurance	SA	FALSE	0	dev
63	160	78																13.4	1.017	2.485	24.7	10.6																			5	male	FALSE	married	non-insurance	GA	FALSE	0	dev
63	170	68	3.63	59.2	33.6	6.1	0.8	0.3	1.22	0.22	0.03	4.42	151	100.2	34.2	341	149	12.9	0.975	2.083	26.2	16.1		16	4.6	11.4	13.7	12	24	65	41	5.4	5.6	80	239	3.7	142	2.41	1.32	0.99	3	male	FALSE	married	non-insurance	GA	FALSE	0	dev
73	157	75	5.78	47.2	43.9	6.2	2.2	0.5	2.54	0.36	0.13	4.3	139	97.2	32.3	333	206	13.1	0.992	3.305	26.6	13.5		8.1	2.7	5.4	2.2	15	19	68	37		7.8	66	342	4	139				1	female	FALSE	married	insurance	GA	FALSE	0	dev
50	160	54	7.17	65.6	27.2	4.9	2	0.3	1.95	0.35	0.14	4.69	138	90	29.4	327	329	13	0.983	3.473	29.7	13.5		5.5	2.2	3.3	2.8	28	32	69	39		7	64	194	4.1	139				1	female	FALSE	married	insurance	GA	FALSE	0	dev
59	163	85																																							0	female	FALSE	married	insurance	GA	FALSE	0	dev
62	170	75	4.21	38.5	43.7	9.3	8.3	0.2	1.84	0.39	0.35	3.94	128	94.9	32.5	342	142	13.2	1	4.667	31.6	13.8		11.6	2	9.6	9.7	45	40	68	34		7.3	72	299	4.3	139	2.42	1.35	0.98	7	male	FALSE	married	insurance	GA	FALSE	0	dev
30	163	64	6.59	64	31.4	3.8	0.5	0.3	2.07	0.25	0.03	4.36	135	93.6	31	331	217	14.4	1.102	2.598	31.1	15.2																			2	female	FALSE	married	insurance	GA	FALSE	0	dev
69	165	56	5.56	65.9	26.6	5	2	0.5	1.48	0.28	0.11	4.44	131	88.7	29.5	332	165	14.5	1.111	4.266	36.9	16.2		10	3	7	3.9	13	17	62	36		5.2	51	227	5	142	2.25	1.1	1.02	4	male	FALSE	married	insurance	EA	FALSE	0	dev
54	163	72																														5.9									0	male	missing	missing	insurance	GA	FALSE	0	dev
69	180	63	6.93	74.2	16.6	7.5	1.6	0.1	1.15	0.52	0.11	3.52	125	107.4	35.5	331	226	15.5	1.197	5.813	32.3	14.9	0.1	34.5	20.9	13.6	11.2	65	31	58	30	5.4	5.1	58	183	4.4	137	2.22	0.84	0.87	13	male	FALSE	married	non-insurance	LA	FALSE	0	dev
75	175	71																														6.36									0	male	missing	missing	insurance	GA	FALSE	0	dev
78	174	61																																							0	male	missing	missing	non-insurance	GA	FALSE	0	dev
74	181	71																														5.65									0	male	missing	missing	insurance	GA	FALSE	0	dev
76	152	55																																							7	female	FALSE	married	insurance	GA	FALSE	0	dev
39	155	55	5.7	54.1	38.2	5.4	1.4	0.9	2.18	0.31	0.08	4.31	142	100	32.9	329	288	13.6	1.034	3.402	29.4	13.2										5.39									2	female	FALSE	married	non-insurance	GA	FALSE	0	dev
64	165	71	5	53.6	38.8	5.4	2	0.2	1.94	0.27	0.1	4.68	144	91	30.8	338	153	13.6	1.034	2.781	27	13.9	0.1	14	3.1	10.9	3.4	12	17	75	42		4.6	54	263	3.6	142	2.35	1.31	0.95	0	female	FALSE	married	insurance	GA	FALSE	0	dev
30	168	69	3.93	55.3	39.9	2	2.5	0.3	1.57	0.08	0.1	4.35	123	89.2	28.3	317	223	14.1	1.077	2.718	33.1	14.2	0.1	13.5	3	10.5	1.6	10	16	75	45	4.4	4.1	40	207	4.2	138	2.29	1.42	0.9	1	female	FALSE	married	insurance	GA	FALSE	0	dev
56	165	53	4.96	61.9	31.3	5.8	0.8	0.2	1.55	0.29	0.04	4	131	94.8	32.8	346	159	15.6	1.206	3.385	29.9	14.5	0.1	8.1	3	5.1	5.7	17	22	58	36		3.3	60	151	3.6	139	2.21	1.35	0.97	2	female	FALSE	married	insurance	GA	FALSE	0	dev
47	170	68	4.87	50.2	43.3	5.5	0.8	0.2	2.11	0.27	0.04	4.58	149	99.1	32.5	328	211	12.9	0.975	3.35	30.4	17.1		10.8	2.7	8.1	3.8	10	15	61	36	4.6	4.2	75	351	3.9	142	2.23	1.34	0.93	3	male	FALSE	married	non-insurance	SA	FALSE	0	dev
28	162	50																																							1	female	FALSE	married	non-insurance	GA	FALSE	0	dev
56	151	54	5.18	58	36.7	3.9	1.2	0.2	1.9	0.2	0.06	4.46	139	94.8	31.2	329	203	12	0.899	3.506	26.5	13.6																			2	female	FALSE	married	insurance	GA	FALSE	0	dev
45	175	63	4.88	25.6	58.2	9.4	6.6	0.2	2.84	0.46	0.32	3.89	118	93.6	30.3	324	193	13	0.983	2.486	28.2	16.1										4.5									2	female	FALSE	married	insurance	GA	FALSE	0	dev
55	158	62	4.26	64.1	24.4	8	3.3	0.2	1.04	0.34	0.14	3.93	120	92.1	30.5	331	95	13.1	0.992	3.14	27.6	15.2		30.8	5.4	25.4	11.1	111	88	61	37	9.4	6.6	66	201	3.5	141	2.37	1.11	0.92	9	female	FALSE	married	non-insurance	GA	FALSE	0	dev
57	156	56	4.93	70.4	22.1	3.2	3.9	0.4	1.09	0.16	0.19	4.78	140	91	29.3	322	227	12.3	0.924	3.208	29	12.5		12.6	3.8	8.8		17	19			5.16	7.3	61	173	4.4	137				1	female	FALSE	married	insurance	GA	FALSE	0	dev
62	167	84	3.28	40.9	50	5.8	3	0.3	1.64	0.19	0.1	4.03	122	93.5	30.3	324	131	13.2	1	3.091	34.9	12.1	0.1									4.6									7	female	FALSE	married	insurance	GA	FALSE	0	dev
33	180	79	7.52	59.6	31.9	6.6	1.9	0	2.4	0.5	0.14	4.92	152	92.5	30.9	334	202	14.3	1.094	2.752	29.7	15.7		10.4	2.9	7.5	4.6	29	22	62	40	4.8	5.4	89	370	4.5	137	2.35	1.58	0.98	1	male	FALSE	married	insurance	SA	FALSE	0	dev
62	164	58	5.3	43.1	44.3	8.1	4.3	0.2	2.35	0.43	0.23	4.41	138	96.6	31.3	324	199	13.1	0.992	4.05	29.9	17.1	0.4	8.6	2.1	6.5	2.3	29	31	63	37	4.68	7.5	69	215	4.1	140	2.48	1.29	1.11	3	male	FALSE	married	insurance	GA	FALSE	0	dev
46	155	50	5.88	44.4	42.2	4.1	8.8	0.5	2.48	0.24	0.52	4.29	127	88.6	29.6	334	178	14.2	1.085	3.22	31.5	11.9		6.5	2.2	4.3	3.1	10	17	68	36	4.81	4.7	55	119	4.2	137				1	female	FALSE	married	non-insurance	TIVA	FALSE	0	dev
59	158	53	3.11	38.3	48.2	12.9	0.6	0	1.5	0.4	0.02	3.98	132	99.5	33.2	333	119	13.5	1.025	3.301	30	14.4																			11	female	FALSE	married	insurance	GA	FALSE	0	dev
61	163	58	4.99	61.7	30.1	5.8	2.2	0.2	1.5	0.29	0.11	4.04	121	91.1	30	329	277	12.4	0.932	4.12	27	14.7		10.5	2.3	8.2	2.1	14	21	68	41		6.2	49	156	3.9	139	2.4	1.33	1.01	4	female	FALSE	married	insurance	GA	FALSE	0	dev
75	164		6.38	63	28.2	6.7	1.9	0.2	1.8	0.43	0.12	4.3	140	96.7	32.6	337	200	13.2	1	3.482	33.9	14.7														3.7	138				11	male	FALSE	married	insurance	GA	FALSE	0	dev
43	171	70	6.51	55.8	35.9	5.8	2.3	0.2	2.34	0.38	0.15	4.87	157	99.2	32.2	325	250	12.3	0.924	3.92	27.1	11.7	0.1									6.7									3	male	FALSE	married	insurance	GA	FALSE	0	dev
74	158	58	10.2	86.7	9.3	2.9	1	0.1	0.95	0.3	0.1	3.37	95	88.7	28.2	318	112	14.1	1.077	8.143	26.1	10.7		38	18.4	19.6	4.4	35	34	61	34	6.3	1	49	80	4	137	2.11	0.98	0.85	5	female	FALSE	missing	non-insurance	GA	FALSE	0	dev
57	170	73	5.97	39	54.6	5.4	1	0	3.26	0.32	0.06	4.42	134	93	30.3	326	223	12.7	0.958	3.325	33.6	12.8	0.1																		2	female	FALSE	married	insurance	GA	FALSE	0	dev
69	170	66																														5.7									0	male	FALSE	married	insurance	GA	FALSE	0	dev
65	174	78	7.78	75.81	14.12	4.8	5	0.3	1.1	0.37	0.39	4.78	96	68.2	20.1	294.2	410.1	12.2	0.916	4.442	25.9	12.9		11.5	1.8	9.7	1.6	25	30	72	39	6.6	7.4	107	281	4.6	134	2.36	1.55	1.1	10	male	FALSE	married	insurance	GA	FALSE	0	dev
28	167	66	7.71	67.5	25.4	5.4	1.6	0.1	1.96	0.42	0.12	4.38	121	84.5	27.6	327	162	14.5	1.111	3.171	28.3	14.8	0.1																		1	female	FALSE	married	non-insurance	GA	FALSE	0	dev
56	150	58	5.73	47.8	41.2	8.6	2.4	0	2.36	0.49	0.14	4.47	132	89	29.5	332	228	13.8	1.051	3.188	25.1	15.5		7.7	2.3	5.4	3.2	20	27	63	36		5.2	57	245	3.7	140	2.36	1.37	0.88	2	female	FALSE	married	insurance	GA	FALSE	0	dev
48	148	56	6.54	69.2	24.2	4.6	1.8	0.2	1.58	0.3	0.12	4.67	144	88.2	30.8	350	153	13	0.983	3.468	26.9	16.2	0.1																		4	female	FALSE	married	non-insurance	GA	FALSE	0	dev
53	176	60	5.94	74.3	19.5	4	2	0.2	1.16	0.24	0.12	4.45	141	93	31.7	341	159	15.4	1.188	3.774	38.2	11		12.7	3.2	9.5	3.9	20	25	67	43	4.9	3.8	72	278	4.3	138	2.43	1.03	0.89	1	male	FALSE	married	insurance	GA	FALSE	0	dev
30	165	80																														6.79									0	female	FALSE	married	insurance	GA	FALSE	0	dev
36	165	53																														6									0	female	FALSE	unmarried	insurance	EA	FALSE	0	dev
62	162	81	5.84	69.2	26.5	3.4	0.9	0	1.55	0.2	0.05	4.66	137	92.5	29.4	318	196	12.9	0.975	4.118	30.9	11.4		7.9	2.2	5.7	4.7	27	23	68	44	6.3	4.7	54	377	4	139				3	female	FALSE	married	insurance	GA	FALSE	0	dev
65	150	50	4.08	48.8	42.4	5.4	3.2	0.2	1.73	0.22	0.13	4.76	144	95.4	30.3	317	269	13	0.983	4.528	31.9	11.8		13.2	2.4	10.8	5.7	16	23	70	42	5	6.9	62	209	3.9	141				3	female	FALSE	married	insurance	GA	FALSE	0	dev
58	168	76	6.44	53.3	38.2	5.9	2.3	0.3	2.46	0.38	0.15	5.18	166	94.6	32	339	172	13.8	1.05	6.393	29.8	11.1	0.1	11.8	2.3	9.5	2.5	22	24	61	35	5.72	5.8	102	424	4	139	2.31	1.52	1.03	3	male	FALSE	married	insurance	GA	FALSE	0	dev
21	164	65	4	54.2	33.5	8.8	3.5	0	1.34	0.35	0.14	4.21	99	82.4	23.5	285	200	16.2	1.258	2.367	30.3	17.4																			4	female	FALSE	unmarried	non-insurance	GA	FALSE	0	dev
44	160	52.5	4.12	65	29.4	4.4	0.7	0.5	1.21	0.18	0.03	4.88	149	92.2	30.5	331	207	13.6	1.034	3.546	25.8	11		15.5	3.3	12.2	3.8	13	17	76	45	4.76	8	63	240	4	140				4	female	FALSE	married	insurance	GA	FALSE	0	dev
62	170	71	7.51	63.2	26.2	9.9	0.7	0	1.97	0.74	0.05	4.08	126	92.9	30.9	332	159	13.3	1.008	5.633	27.7	15.9	0.4									4.31									7	male	FALSE	married	non-insurance	GA	FALSE	0	dev
76	155	55	5.62	57.8	32.2	6.9	2.7	0.4	1.81	0.39	0.15	4.36	130	93.3	29.8	319	260	14.3	1.094	4.823	27.9	17.4		16.8	2.5	14.3	8.3	19	35	73	35	4.7				4.4	138	2.2	1.2	1.07	7	female	FALSE	married	insurance	LA	FALSE	0	dev
66	170	60	5.52	68.7	19.6	5.1	6.2	0.4	1.08	0.28	0.34	5.09	163	92.3	32	347	188	13.7	1.043	3.261	30.3	11.3	0.1	7.4	2	5.4	6.9	18	24	63	39		6.1	67	211	4.3	135	2.34	1.21	1.02	4	male	FALSE	married	insurance	GA	FALSE	0	dev
58	166	71	6.08	61.6	30.9	4.9	2.1	0.5	1.88	0.3	0.13	4.66	139	90.6	29.8	329	166	13	0.983	3.977	29.4	12		11.4	2	9.4	2	15	19	66	37	5.3	7.1	61	337	4.1	140	2.39	1.49	0.96	4	female	FALSE	unmarried	insurance	GA	FALSE	0	dev
48	160	66	4.95	56.1	35.8	6.7	1.2	0.2	1.77	0.33	0.06	4.45	133	89.4	29.9	334	147	13.6	1.034	2.027	32.2	14.2	0.1																		4	female	FALSE	married	non-insurance	GA	FALSE	0	dev
47	170	72	6.25	32.9	46.6	14.6	5.6	0.3	2.91	0.91	0.35	4.14	141	97.8	34.1	348	143	17.5	1.371	3.066	33.1	15.5		24.9	6.5	18.4	41.7	41	56	62	31		5.7	54	293	3.6	141	2.92	0.7	0.96	6	male	FALSE	married	insurance	GA	FALSE	0	dev
37	162	55	6.95	41.5	48.79	7.71	1.21	0.79	3.39	0.54	0.08	3.876	111.8	85.8	28.84	335.8	236.6	14.2	1.084	4.669	26.7	12.3	0.1																		1	female	FALSE	married	non-insurance	GA	FALSE	0	dev
61	169	74	4.82	42.6	49	6.6	1.2	0.6	2.36	0.32	0.06	4.43	141	96.6	31.8	329	157	14.5	1.111	4.335	29.2	14.5	0.1	7.6	2.3	5.3	2	15	22	66	37	4.6	4.6	54	208	3.9	136	2.3	1.02	0.94	6	male	FALSE	married	non-insurance	GA	FALSE	0	dev
61	161	61	5.36	56.9	38.2	3.9	0.4	0.6	2.05	0.21	0.02	4.66	143	94.6	30.7	324	195	13.3	1.008	3.843	27.9	12.1	0.2	9.3	2.4	6.9	3.4	103	27	75	43		3.6	67	329	4	140	2.4	1.28	0.98	1	female	FALSE	married	non-insurance	GA	FALSE	0	dev
69	156	57	3.78	55.5	37.3	5.6	1.3	0.3	1.41	0.21	0.05	4.55	142	93	31.2	336	169	12.6	0.949	3.212	30.4	12.7	0.1	10.2	2.8	7.4	5.7	14	21	73	47		4.9	60	156	4.1	138	2.37	1.5	1.02	1	female	FALSE	married	insurance	GA	FALSE	0	dev
54	162	60	3.84	39.3	52.9	6	1.8	0	2.03	0.23	0.07	3.98	130	95.5	32.7	342	130	13.3	1.008	2.928	27.5	12.7	0.1	19.9	3.2	16.7	3.1	18	22	59	37	5.2	3.3	57	187	3.6	138	2.32	1.29	1.02	2	female	FALSE	married	insurance	GA	FALSE	0	dev
65	157	55	5.73	66.3	28.6	3.3	1.6	0.2	1.64	0.19	0.09	4.54	135	90.3	29.7	329	175	12.2	0.916	3.826	30.4	13.1		7.2	1.5	5.7	9.1	18	23	72	44		4.6	50	306	3.9	140	2.42	1.4	1.04	1	female	FALSE	married	insurance	GA	FALSE	0	dev
60	165	83	7.5	63.6	30.5	4.9	0.9	0.1	2.29	0.37	0.07	4.82	146	91.1	30.3	333	155	14.6	1.12	2.799	32.1	12.5	0.2	12.6	2.9	9.7	2.8	32	32	66	44		2.4	79	351	4.6	138	2.42	1.14	1.06	1	male	FALSE	married	non-insurance	GA	FALSE	0	dev
59	162	76	7.52	56.5	39	3.3	1.1	0.1	2.93	0.25	0.08	4.85	149	90.9	30.7	338	238	11.6	0.865	5.422	24.6	11.5	0.3																		1	female	FALSE	married	insurance	GA	FALSE	0	dev
56	164	74	3.97	43.6	39.8	5.8	10.3	0.5	1.58	0.23	0.41	4.99	150	86.8	30.1	346	153	14.1	1.077	3.533	31.3	13.8		12.1	3.1	9	3.7	46	37	79	46		5.4	67	346	3.5	138	2.56	1.53	0.78	1	female	FALSE	married	insurance	GA	FALSE	0	dev
32	163	52	5.98	54.8	38.6	5.4	1	0.2	2.31	0.32	0.06	4.72	141	89.4	29.9	334	202	12.8	0.966	3.489	30.6	12.6	0.1																		5	female	FALSE	married	insurance	GA	FALSE	0	dev
47	171	88	5.54	53.6	38.6	6	1.6	0.2	2.14	0.33	0.09	5.1	179	101.4	35.7	352	193	13.1	0.992	3.264	26.4	12.2	0.1	20	3.6	16.4	4.6	30	20	69	43		3.5	65	341	4.3	139	2.48	1.22	0.97	1	male	FALSE	married	insurance	GA	FALSE	0	dev
53	157	60	4.5	62.9	30.4	5.6	0.9	0.2	1.37	0.25	0.04	4.08	132	98.5	32.4	328	179	13.2	1	2.274	25.1	14.3	0.1									5.5									3	female	FALSE	married	non-insurance	GA	FALSE	0	dev
59	166	68	4.74	52.5	41.8	4.4	1.1	0.2	1.98	0.21	0.05	4.51	134	88.9	29.7	334	206	15.5	1.197	3.306	30.2	13.2		10.3	2.1	8.2	3.6	23	23	67	40		6.6	58	197	3.6	136	2.22	1.17	0.94	1	female	FALSE	married	insurance	GA	FALSE	0	dev
61	160	58	8.78	60.9	31.4	4.7	2.8	0.2	2.76	0.41	0.25	4.76	165	99.8	34.7	347	209	13	0.983	3.535	33.2	13.2		15.3	3	12.3	4.9	42	34	72	45		6.9	91	427	3.9	138	2.46	1.37	0.89	1	male	FALSE	married	insurance	GA	FALSE	0	dev
70	165	68	8.28	69.8	22.6	4.1	3.3	0.2	1.87	0.34	0.27	5.25	156	88.2	29.7	337	144	13.7	1.043	2.728	26.4	12.3	0.1									5.19									5	male	FALSE	married	insurance	GA	FALSE	0	dev
57	162	57	5.63	46	47.8	4.4	1.6	0.2	2.69	0.25	0.09	4.75	137	89.3	28.8	323	221	12.3	0.924	3.039	25.4	12.6324																			1	female	FALSE	married	insurance	TIVA	FALSE	0	dev
49	155	59	3.62	48.1	43.6	5.8	2.2	0.3	1.58	0.21	0.08	3.96	118	91.2	29.8	327	165	13.5	1.025	2.851	26.1	15.3065																			1	female	FALSE	married	insurance	GA	FALSE	0	dev
66	154	73	6.36	68.2	25	4.9	1.6	0.3	1.59	0.31	0.1	4.58	145	96.7	31.7	327	185	13.6	1.034	3.558	30.4	13.1																			2	female	FALSE	married	insurance	GA	FALSE	0	dev
56	155	51	5.77	53.9	40	4	1.9	0.2	2.31	0.23	0.11	4.72	143	93	30.3	326	179	12.4	0.932	3.231	28.1	13.3488																			1	female	FALSE	married	insurance	TIVA	FALSE	0	dev
45	157	51	5.01	56.7	37.3	4.2	1.4	0.4	1.87	0.21	0.07	4.61	137	91.3	29.7	325	204	14.8	1.137	2.815	34	13.608		13.6	3.7	9.9	2.6	13	20	68	42	4.5	4.9	65	280	4.3	138	2.33	1.18	0.99	2	female	FALSE	married	insurance	GA	FALSE	0	dev
37	162	47	4.08	46.6	46.3	6.1	1	0	1.89	0.25	0.04	4.29	108	82.1	25.2	307	208	14.9	1.145	1.71	30.1	15.8125																			1	female	FALSE	married	insurance	GA	FALSE	0	dev
80	157		8.91	71.8	18.7	7.6	1.8	0.1	1.67	0.68	0.16	3.52	99	87.5	28.1	321	138	15.7	1.214	4.819	30.3	15.8											9.7	123	301						9	female	FALSE	married	insurance	GA	FALSE	0	dev
63	165	70	7.49	72.4	23.8	3.2	0.5	0.1	1.78	0.24	0.04	4.24	128	92.7	30.2	326	146	14.5	1.111	3.696	29.5	13.409	0.1	8.5	1.4	7.1	1	17	19	65	39		5.6	59	246	4.4	140	2.27	1.68	0.87	2	female	FALSE	married	insurance	GA	FALSE	0	dev
45	159	60	3.68	49.9	34	9	6.8	0.3	1.25	0.33	0.25	4.55	128	89	28.1	316	192	13.7	1.043	2.831	29.3	13.915		10.5	2	8.5	0.3	11	19	65	34	4.92	5.5	59	198	3.7	138	2.16	1.29	0.9	1	female	FALSE	married	insurance	GA	FALSE	0	dev
56	158	55	5.02	45.4	46.4	5	3	0.2	2.33	0.25	0.15	4.92	147	90	29.9	332	180	14.7	1.128	3.049	28.3	12.8																			5	female	FALSE	married	insurance	GA	FALSE	0	dev
70	160	50	3.7	40.3	53	5.4	0.8	0.5	1.96	0.2	0.03	4.35	128	92.9	29.4	317	144	13.2	1	2.663	26.4	14.5475	0.1																		2	female	FALSE	married	insurance	GA	FALSE	0	dev
63	177	90.5	4.04	67.8	20.8	6.7	4.5	0.2	0.84	0.27	0.18	0.78	117	119.2	150	1258	231	14.1	1.077	3.058	25.4	12.9	0.1																		8	male	FALSE	married	insurance	GA	FALSE	0	dev
63	167	65																														4.9									0	male	missing	missing	non-insurance	GA	FALSE	0	dev
47	170	65	5.55	72	20.4	5.8	1.6	0.2	1.13	0.32	0.09	4.43	139	94.6	31.4	332	198	14.2	1.085	2.761	36.8	12.4		14.6	5.7	8.9	5.1	11	25	59	36	5.27	6.1	64	202	3.5	136	2.24	1.71	1.1	5	male	FALSE	married	non-insurance	SA	FALSE	0	dev
88	152	39	11.67	89	7.7	3.1	0.1	0.1	0.9	0.36	0.01	3.62	114	95.9	31.5	329	287	14.8	1.137	6.148	30	12.5	0.7																		2	female	FALSE	married	insurance	GA	FALSE	0	dev
67	172	55																														6.1									1	male	FALSE	married	non-insurance	GA	FALSE	0	dev
65	160	60	6.16	59.7	31.2	6.2	2.6	0.3	1.92	0.38	0.16	3.64	128	104.7	35.2	336	245	12	0.899	3.957	22.6	11.4		12.7	4.2	8.5	0.2	9	20	55	33	5.47	7.2	80	173	3.6	138	2.16	0.98	0.91	5	male	FALSE	married	insurance	GA	FALSE	0	dev
44	162	58	6.51	58.1	35.5	5.4	0.8	0.2	2.31	0.35	0.05	4.76	147	93.3	30.9	331	222	14.5	1.111	3.045	34.6	11.9	0.1																		2	female	FALSE	divorced	non-insurance	GA	FALSE	0	dev
64	175	60																														5.3									0	male	missing	missing	insurance	GA	FALSE	0	dev
83	160	70	7.11	64	26.6	6.8	2.5	0.1	1.89	0.48	0.18	4.3	131	95.6	30.5	319	244	13.9	1.06	5.29	25.6	10.9		7	2.8	4.2	4	15	20	66	32	6.66	5.5	82	209	4.4	141	2.22	0.97	1.05	6	female	FALSE	married	insurance	LA	FALSE	0	dev
66	169	63																														5.3									0	male	missing	missing	insurance	GA	FALSE	0	dev
66	158	86	5.29	68.4	22.9	5.3	3.2	0.2	1.21	0.28	0.17	4.62	141	93.5	30.5	326	229	13.8	1.051	5.865	33.3	12.2		20	8.1	11.9	4.4	131	77	68	40	6	2.9	60	327	3.8	138	2.5	1.19	0.95	2	female	FALSE	married	insurance	GA	FALSE	0	dev
85																																6.2									0	female	FALSE	married	insurance	LA	FALSE	0	dev
39	164	62	6.34	56.6	33.1	5.7	4.4	0.2	2.1	0.36	0.28	4.6	143	91.7	31.1	339	282	13.3	1.008	3.606	25.6	13.409																			3	female	FALSE	unmarried	non-insurance	GA	FALSE	0	dev
50	165	50	7.18	33.1	54.7	6.7	3.8	1.7	3.93	0.48	0.27	4.41	123	91.2	27.9	306	275	13.9	1.06	2.952	27.2	16.7		3.4	1.4	2	2.4	15	25	66	37	4.6	3.7	58	233	4.5	139	2.26	1.2	0.97	1	female	FALSE	married	non-insurance	GA	FALSE	0	dev
61	159	69	3.26	60.4	35	3.7	0.6	0.3	1.14	0.12	0.02	4.32	133	96.5	30.8	319	156	12.2	0.916	3.097	25.4	13.5																			3	female	FALSE	married	insurance	GA	FALSE	0	dev
20	173	59	4.57	54.2	37.2	6.8	1.8	0	1.7	0.31	0.08	5.57	163	85.8	29.3	341	215	15.1	1.163	2.755	29.9	12.2705		13.5	2.8	10.7	3.2	15	23	67	44	5	4.6	88	444	4.1	139	2.49	1.37	1.01	2	male	FALSE	unmarried	non-insurance	GA	FALSE	0	dev
33	167	55	9.67	71.5	24	3.4	0.7	0.4	2.32	0.33	0.07	4.18	118	87.1	28.2	324	192	11.6	1.02	1.58	31.5	22.7		16.4	4.9	11.5	2.6	10	15	59	34	3.99	4.2	59	184	4.1	140				9	female	FALSE	married	insurance	GA	FALSE	0	dev
67	156	50	5.09	54.4	40.3	4.1	1	0.2	2.05	0.21	0.05	4.54	136	91.6	30	327	171	12.6	0.949	2.478	28.7	16.4		6.8	2.4	4.4	2.3	15	19	68	42	5.3	4.8	58	197	3.9	140	2.3	1.15	0.99	2	female	FALSE	married	insurance	SA	FALSE	0	dev
49	165	83	5.29	45.7	48	4.2	1.9	0.2	2.54	0.22	0.1	4.54	138	91.6	30.4	332	167	13.1	0.992	2.408	27.8	13.5355		16.4	3	13.4	2.1	20	22	60	38	6.36	5.4	50	190	4	139	2.35	1.3	0.87	2	female	FALSE	married	insurance	GA	FALSE	0	dev
57	160	58	4.78	61.5	30.8	5.6	1.9	0.2	1.47	0.27	0.09	4.45	137	95.5	30.8	322	240	12.8	0.966	3.704	30.7	12.1		8.5	1.9	6.6	3	14	22	62	39	4.87	3.5	57	199	3.6	140				4	female	FALSE	married	non-insurance	GA	FALSE	0	dev
51	175	80	7.52	55.1	33.4	6.6	4.5	0.4	2.51	0.5	0.34	4.73	145	93.2	30.7	329	140	13.9	1.06	3.243	30	12.7	0.1																		5	male	FALSE	married	insurance	GA	FALSE	0	dev
45	182	86	8.23	64.9	25	7.3	2.7	0.1	2.06	0.6	0.22	4.83	147	93.6	30.4	325	143	13.9	1.06	3.596	29.7	12.7	0.1									5.6									5	male	FALSE	married	insurance	GA	FALSE	0	dev
53	158	54	6.53	60.6	29.2	5.1	4.9	0.2	1.91	0.33	0.32	4.5	137	93.3	30.4	326	173	13	0.983	2.82	28.2	15	0.1	11.2	1.4	9.8	7.6	22	28	58	33		3.7	47	201	3.5	139	2.14	0.91	1.06	2	female	FALSE	married	non-insurance	GA	FALSE	0	dev
24	170	65	5.34	71.1	18.5	9.7	0.7	0	0.99	0.52	0.04	4.51	147	94.9	32.6	343	169	15.5	1.197	3.909	35.1	15.4		10	1.7	8.3	3.2	14	19	67	35		3.7	61	476						12	male	FALSE	unmarried	insurance	GA	FALSE	0	dev
72	171	85	6.19	59.6	25.8	6.3	8.1	0.2	1.6	0.39	0.5	5.57	135	76.5	24.2	317	164	12.8	0.966	2.717	30	17.1	0.1	11.6	3.9	7.7	2.7	19	23	68	40	4.9	4.2	68	285	3.8	138	2.31	1.2	1.05	1	male	FALSE	married	insurance	GA	FALSE	0	dev
39	164	51	6.81	68.9	24.2	5.1	1.8	0	1.65	0.35	0.12	4.7	138	89.4	29.4	329	345	13.8	1.051	4.823	32	15		7.2	3.2	4	1.6	12	22	75	42		5.1	77	190	4.3	138				1	female	FALSE	married	insurance	GA	FALSE	0	dev
83	154	66	7.33	52.9	37.4	5.3	4	0.4	2.74	0.39	0.29	4.16	127	96.4	30.5	317	216	14.4	1.102	3.699	29.7	15.7		6	1.6	4.4	5.4	25	33	67	32	5.8	3.5	62	387	3.9	140	2.18	1.15	0.93	2	female	FALSE	married	insurance	GA	FALSE	0	dev
62	156	60	5.45	69.7	22.2	5.9	2	0.2	1.21	0.32	0.11	4.42	129	90	29.2	324	228	13.5	1.025	3.653	28.6	16	0.1									5.6									11	female	FALSE	married	non-insurance	GA	FALSE	0	dev
69	154	56	8.49	63.7	28.2	4.4	3.5	0.2	2.39	0.37	0.3	4.79	140	87.9	29.2	333	242	12.9	0.975	3.784	30.2	12.7		9.4	2.4	7		16	27			7	4.4	55	182	4	138				4	female	FALSE	married	non-insurance	GA	FALSE	0	dev
40	164	61	5.27	49	39.8	8.5	2.5	0.2	2.1	0.45	0.13	4.1	124	91.2	30.2	332	221																								1	female	FALSE	married	non-insurance	GA	FALSE	0	dev
74	159	62	8.25	66.2	27.2	4.2	2.3	0.1	2.24	0.35	0.19	4.73	145	93.2	30.7	329	281	13	0.983	4.368	28.1	13.1																			2	female	FALSE	married	insurance	GA	FALSE	0	dev
28	176	83	6.17	62	29.3	6.2	2.3	0.2	1.81	0.38	0.14	5.19	168	89.6	32.4	361	156	14.8	1.137	3.396	32.3	15.5		17.5	4.8	12.7	1.7	54	28	75	49		4.7	76	312	3.7	142	2.37	0.97	0.95	1	male	FALSE	unmarried	insurance	GA	FALSE	0	dev
52	154	56																																							1	female	FALSE	married	insurance	TIVA	FALSE	0	dev
78	175	55	5.36	62.1	29.5	6.5	1.7	0.2	1.58	0.35	0.09	4.8	155	97.5	32.3	331	237	13.5	1.025	3.914	30.7	14.0415	0.1	11.3	3.2	8.1	4.5	12	22	60	31	4.55	5.9	107	392	4	141	2.28	1.29	0.89	4	male	FALSE	married	insurance	GA	FALSE	0	dev
56	150	57	5.8	55.3	37.2	6.2	1	0.3	2.16	0.36	0.06	4.29	137	96	31.9	333	205	13.2	1	2.693	30	16.9		28.6	2.6	26	4.3	14	41	66	37	5	8.3	74	290	4.7	142	2.41	1.28	1.03	2	female	FALSE	married	insurance	GA	FALSE	0	dev
83	163	62	8.59	72.1	17.3	7	3.3	0.3	1.49	0.6	0.28	4.54	138	91.9	30.4	331	153	12.9	0.975	3.86	26.6	13.9	0.1	6.7	2.2	4.5	2.5	15	20	62	34		5.9	99	314	3	139	2.16	0.93	1.02	1	male	FALSE	married	insurance	GA	FALSE	0	dev
69	172	74	6.44	61.9	29.5	3.9	4.5	0.2	1.9	0.25	0.29	5.25	142	83.6	27	323	123	13.2	1	2.984	27	12.6	0.1									7.2									6	male	FALSE	married	insurance	GA	FALSE	0	dev
70	152	70	6.64	55.8	35.4	6.2	2.6	0	2.35	0.41	0.17	4.42	129	88.9	29.2	328	259	12.8	0.966	4.294	23.6	14.1		8.3	2.8	5.5	3.6	21	35	72	37	10.9	4.2	50	402	4	135	2.32	0.95	0.94	8	female	FALSE	married	non-insurance	LA	FALSE	0	dev
63	164	56	3.2	56.5	32.5	6.9	3.8	0.3	1.04	0.22	0.12	4.93	143	89.9	29	323	152	12.1	0.907	3.762	30.9	15.5		11.9	3	8.9	1.7	12	20	66	42	5.3	3.6	64	190	4.7	142	2.47	1.21	0.98	1	female	FALSE	married	insurance	GA	FALSE	0	dev
50	160	68	3.16	62.4	20.9	8.2	8.2	0.3	0.66	0.26	0.26	3.18	100	100	31.4	314	138	13.3	1.008	3.464	33.5	14.168	0.1																		4	female	FALSE	married	insurance	GA	FALSE	0	dev
68	160	70	8.21	83.31	12.42	3.8	0.4	0.1	1.02	0.31	0.03	4.83	152	92.8	31.5	339	84	11	0.97	2.3	36.7	18.3		17				21	19	81	47	5.3	5	98	290	4	140				1	male	FALSE	married	non-insurance	GA	FALSE	0	dev
32	176	80																																							0	male	FALSE	married	insurance	SA	FALSE	0	dev
35	162	57	11.73	83.11	11.92	3.6	1.3	0.1	1.4	0.42	0.15	4.13	112	84.3	27.1	322	89.4	14.4	1.102	3.269	32.2	14.6		6.3	2.3	4	11.9	28	36	62	32		5.6	51	194	3.8	138				3	female	FALSE	married	non-insurance	GA	FALSE	0	dev
42	163	75	6.71	68.9	27	3.3	0.7	0.1	1.81	0.22	0.05	4.63	141	88.8	30.5	343	269	13.5	1.025	3.485	33.2	15.1																			4	female	FALSE	married	insurance	GA	FALSE	0	dev
49	165	84	9.22	71	23	4.3	1.3	0.4	2.12	0.4	0.12	4.42	146	95.2	33	347	197	13.3	1.008	3.628	27.4	13.7		9.7	2.3	7.4	1.2	23	26	71	32		6.2	59	382	4	134	2.23	1.2	1.18	3	female	FALSE	married	non-insurance	GA	FALSE	0	dev
84	165	53	4.94	76.9	15.6	5.5	2	0	0.77	0.27	0.1	3.84	102	82.3	26.6	323	101	17.7	1.389	2.119	41.5	18.8		10.8	6.1	4.7	1.6	12	24	52	25		9.8	72	84	3.8	138	1.95	0.96	1.03	10	male	FALSE	married	insurance	GA	FALSE	0	dev
31	168	52.5	8.15	60.4	34.4	3.9	1.2	0.1	2.8	0.32	0.1	4.37	125	87.6	28.6	326	108	14.9	1.145	2.655	29.6	14.7		12.4	2.2	10.2	3.7	6	13	57	34	4.9	3.2	58	170	3.8	136				3	female	FALSE	married	insurance	TIVA	FALSE	0	dev
79	156	61	7.82	76.2	16.1	6.8	0.8	0.1	1.26	0.53	0.06	3.81	124	98.4	32.5	331	174	14.6	1.12	4.052	27.8	12.144		11.3	3.2	8.1	4.6	13	24	54	32	8.66	4.5	53	120	3.4	139	1.95	1.16	0.94	6	female	FALSE	married	insurance	EA	FALSE	0	dev
64	153	80	4.39	71.3	20.3	5.9	2.5	0	0.89	0.26	0.11	4.45	137	93.3	30.8	330	158	12.7	0.958	3.915	28.4	13.5		4	1.6	2.4	6	33	35	68	40	6.9	4.9	58	272	4	138				3	female	FALSE	married	insurance	GA	FALSE	0	dev
73	158	52	6.59	51.4	40.4	5	3	0.2	2.66	0.33	0.2	4.02	128	101.2	31.8	314	437	13.9	1.058	3.65	25.3	14.9		5.6	2	3.6	3.2	52	41	78	39		4.1	58	196						30	male	FALSE	married	insurance	GA	FALSE	0	dev
59	150	52	6.62	73.8	20.4	4.4	0.8	0.6	1.35	0.29	0.05	3.76	122	97.6	32.4	332	203	14.4	1.102	2.89	29.8	15.9	0.1	18	4.8	13.2	6	23	30	56	36	4.96	4.2	55	92	4.1	138	2.15	1.56	1.04	26	female	FALSE	married	insurance	GA	FALSE	0	dev
52	156	60	4.99	50.5	41.9	5.4	2	0.2	2.09	0.27	0.1	4.44	144	95.5	32.4	340	152	12.8	0.966	2.687	29.7	15.5		5.4	1.5	3.9	5.8	11	20	72	40	5.19	5.9	53	88	4.3	138	2.3	1.32	1.14	3	female	FALSE	married	insurance	GA	FALSE	0	dev
81	168	73.5	4.65	47.8	37.2	7.7	7.1	0.2	1.73	0.36	0.33	4.07	131	99.8	32.2	323	132	15.6	1.206	2.406	25.7	15.433	0.1									6.54									7	male	FALSE	married	insurance	GA	FALSE	0	dev
26	180	83																														5.7									0	male	missing	missing	insurance	GA	FALSE	0	dev
78	180		9.37	75.3	11.8	8.6	4.1	0.2	1.11	0.81	0.38	3.78	95	83.3	25.1	302	182	14.5	1.111	5.244	26.4	16.4	0.4	10.9	5.1	5.8	1.3	6	15	58	30		9.9	101	202	4.4	134	2.16	0.82	0.93	9	male	FALSE	married	insurance	GA	FALSE	1	dev
31	175	83																																							0	male	missing	missing	insurance	GA	FALSE	0	dev
56	158	51	4.24	43.9	49.5	5.7	0.7	0.2	2.1	0.24	0.03	4.08	127	94.4	31.1	330	163	13.1	0.992	2.412	28.6	17.2		3.7	1.7	2	13.3	11	21	57	35	4.6	8.6	54	192	4	141	2.16	1.64	0.96	4	female	FALSE	married	non-insurance	GA	FALSE	0	dev
59	175	80																																							0	male	missing	missing	insurance	GA	FALSE	0	dev
55	164	77.5	5.67	69.1	26.3	3.9	0.5	0.2	1.49	0.22	0.03	4.72	145	93	30.7	330	199	13.3	1.008	4.047	28.8	15.9																			4	female	FALSE	married	insurance	GA	FALSE	0	dev
55	164	73																														6.6									0	female	missing	missing	insurance	GA	FALSE	0	dev
59																																									0	male	FALSE	married	insurance	SA	FALSE	0	dev
53	169	70	6.05	63.4	29.9	6	0.5	0.2	1.81	0.36	0.03	5.02	153	91	30.5	335	203	12.3	0.924	3.172	29.44	14.2	0.1																		0	male	FALSE	married	insurance	GA	FALSE	0	dev
43	150	55	6.04	49.2	43	5	2.6	0.2	2.6	0.3	0.16	4.44	128	88.7	28.8	325	222	14.5	1.111	2.628	31.5	15.4		6.4	2.7	3.7	6.9	16	23	60	34		5.3	55	155	4.4	139				4	female	FALSE	married	insurance	GA	FALSE	0	dev
59	160	65	5.51	64.3	29.2	3.8	2.5	0.2	1.61	0.21	0.14	4.51	134	88	29.7	338	186	12.4	0.932	3.649	29.7	13	0.1																		3	female	FALSE	married	insurance	GA	FALSE	0	dev
77	154	54	5.39	67.9	24.1	5.9	1.9	0.2	1.3	0.32	0.1	4.15	120	89.6	28.9	323	212	14.3	1.094	3.286	30.5	13.4	0.1	11.1	3.5	7.6	4.7	12	19	64	32		3.8	63	258	4.2	139	2.16	1.19	0.99	12	female	FALSE	married	insurance	GA	FALSE	0	dev
41	158	80	5.76	61.2	29.9	6.4	2.3	0.2	1.72	0.37	0.13	4.72	142	92.8	30.1	324	266	13	0.983	2.8	36.455	13.7	0.1	6.4	0.6	5.8	2.1	23	25	64	35	5.21	5.4	74	289	4.2	137	2.23	1.47	1.17	1	female	FALSE	married	insurance	GA	FALSE	0	dev
43	163	54	4.18	47.1	46.9	5.5	0.5	0	1.96	0.23	0.02	4.93	129	81.7	26.2	320	196	14.1	1.077	2.241	32.2	15.2	0.1																		5	female	FALSE	married	non-insurance	GA	FALSE	0	dev
63	163	70	5.48	46.5	46.5	4.4	2.4	0.2	2.55	0.24	0.13	4.59	134	87.8	29.2	333	190	13.5	1.025	4.251	30.5	13.5	0.1									5.64									5	female	FALSE	married	insurance	GA	FALSE	0	dev
68	167	80	4.11	41.2	49.1	5.6	3.6	0.5	2.02	0.23	0.15	4.44	134	88.5	30.2	341	202	13.1	0.992	4.053	28.8	14.7	0.1									5.82									5	female	FALSE	married	insurance	GA	FALSE	0	dev
46	155	50	5.2	53.2	37.9	7.7	1	0.2	1.97	0.4	0.05	3.89	128	96.4	32.9	341	212	14.1	1.077	2.056	31.8	12.96																			7	female	FALSE	married	non-insurance	GA	FALSE	0	dev
57	153	59	7.1	66.1	27.6	5.5	0.7	0.1	1.96	0.39	0.05	4.58	139	92.1	30.3	329	301	13.4	1.017	3.709	28.7	13.4	0.1																		4	female	FALSE	married	insurance	GA	FALSE	0	dev
30	178	75	6.44	55.5	34.8	6.7	2.8	0.2	2.24	0.43	0.18	5.02	153	90.2	30.5	338	183	13.8	1.051	4.25	29.2	14.5	0.1	18.2	3.3	14.9	6.5	15	24	73	44		3.4	89	275	3.8	139	2.43	0.89	1.02	1	male	FALSE	married	insurance	GA	FALSE	0	dev
57	160	55	3.92	35.6	55.4	5.4	3.3	0.3	2.17	0.21	0.13	3.84	113	94.8	29.4	310	213	13.7	1.043	2.268	35.8	18.9	0.1	5.2	2.7	2.5	4.1	10	16	55	35	4.5	7.6	68	165	3.7	140	2.25	1.34	0.85	6	female	FALSE	married	insurance	GA	FALSE	0	dev
62	165	60	4	28.8	48.8	7.3	14.8	0.3	1.95	0.29	0.59	4.14	133	96.9	32.1	332	155	13	0.983	3.454	25.8	14.8	0.1																		3	female	FALSE	married	non-insurance	GA	FALSE	0	dev
52	173	67	6.17	58.48	28.5	9.12	3.52	0.38	1.76	0.56	0.22	4.871	152.3	89	31.27	351	183.1	14.6	1.117	2.389	33.8	14.5	0.1																		1	male	FALSE	married	insurance	GA	FALSE	0	dev
55	166	57	4.73	50.1	45.9	3	0.8	0.2	2.17	0.14	0.04	4.32	131	92.4	30.3	328	179	12.9	0.975	3.337	27.7	11.5	0.1	19.8	2.1	17.7	2.1	15	30	70	41	4.52	6.9	68	196	4.8	138	2.28	1.56	1.12	13	female	FALSE	married	insurance	GA	FALSE	0	dev
34	160	50.5																																							0	female	missing	missing	non-insurance	LA	FALSE	0	dev
300	173	55	3.75	70.6	21.9	5.9	1.6	0	0.82	0.22	0.06	4.4	133	93.2	30.2	324	126	14.2	1.085	2.92	27.8	14.9	0.1	20.9	1	19.9	4.9	10	34	63	38	5.4	7.3	84	403	5.3	140	2.19	1.02	1.07	8	male	FALSE	married	insurance	GA	FALSE	0	dev
65	172	80	5.12	52.4	34	7	6.4	0.2	1.74	0.36	0.33	4.98	150	89.4	30.1	337	163	14.7	1.128	2.984	31.6	15.4	0.1	14	2.7	11.3	4.3	18	27	63	34		3.2	66	234	3.6	140	2.23	1.08	0.9	1	male	FALSE	married	insurance	GA	FALSE	0	dev
47	165	72	3.31	51.4	39.6	4.8	3.9	0.3	1.31	0.16	0.13	4.22	114	86.3	27	313	153	13.4	1.017	2.442	28.5	16.7	0.1	9.4	2.1	7.3	4.8	10	18	65	37		5.8	59	188	4.3	137	2.27	1.16	0.94	1	female	FALSE	married	non-insurance	GA	FALSE	0	dev
49	168	79	5.03	52	36.8	7	4	0.2	1.85	0.35	0.2	4.78	146	88.3	30.5	346	136	13.3	1.008	2.655	26.7	13.4	0.1																		4	male	FALSE	married	non-insurance	GA	FALSE	0	dev
82	150	68	6.53	71.3	21.9	5.2	1.4	0.2	1.43	0.34	0.09	3.97	129	98	32.5	332	246	13.1	0.992	3.304	25.5	14.2	0.1																		4	female	FALSE	married	insurance	GA	FALSE	0	dev
72	168	72																														4.6									1	male	FALSE	married	non-insurance	LA	FALSE	0	dev
38	162	55																																							0	female	FALSE	married	non-insurance	LA	FALSE	0	dev
55	160	47																														4.3									1	female	FALSE	married	insurance	LA	FALSE	0	dev
54	170	58	3.38	60.9	30.2	5.9	3	0	1.02	0.2	0.1	4.01	126	97	31.4	324	123	12.4	0.932	5.28	28.2	12		8.1	1.5	6.6	2.6	21	27	61	36		3.1	66	173	4.4	140				1	female	FALSE	married	insurance	TIVA	FALSE	0	dev
50	161	55	4.38	57.9	31.1	5.9	4.6	0.5	1.36	0.26	0.2	4.58	138	90.8	30.1	332	127	12.9	0.975	3.142	30.1	15		9	1.7	7.3	2.4	30	29	66	37		6.2	70	186	3.9	136				1	female	FALSE	married	insurance	GA	FALSE	0	dev
58	160	62.5	4.89	48.3	48.1	2.2	1.2	0.2	2.35	0.11	0.06	4.61	138	90.5	29.9	331	207	13.6	1.034	4.392	30.7	13.6		12.5	2.2	10.3	11.3	16	31	70	40		6	68	178	4	139				1	female	FALSE	married	insurance	GA	FALSE	0	dev
61	170	53	8.54	63.1	28.7	5.6	2.5	0.1	2.45	0.48	0.21	4.17	121	89.7	29	324	321	13	0.983	5.583	32.3	11.7	0.1									5.02									2	male	missing	missing	insurance	GA	FALSE	0	dev
34		88	4.51	55.2	37.5	4.7	2.4	0.2	1.69	0.21	0.11	5.16	156	89.7	30.2	337	172	14.5	1.111	2.392	28.3	16.3		22.4	5.1	17.3	2.6	41	26	67	43	4.9	5.3	72	337	3.4	138	2.32	1.28	1.02	1	male	FALSE	married	insurance	NB	FALSE	0	dev
46	167	58	8.56	77.11	18.72	3	0.8	0.4	1.6	0.26	0.07	4.99	144	86.6	28.9	333	220																								1	female	FALSE	married	insurance	GA	FALSE	0	dev
56	160	54	8.28	87.01	10.32	2.3	0.2	0.2	0.852	0.19	0.02	3.97	123	95	31	326	135	11.2	0.98	2.04	26	19.6																			2	female	FALSE	married	insurance	GA	FALSE	0	dev
39	160	55	3.4	46.8	46.8	3.2	2.9	0.3	1.59	0.11	0.1	4.18	127	91.9	30.4	331	230	13.4	1.017	3.496	27.9	14.3										4.59									1	female	FALSE	married	insurance	GA	FALSE	0	dev
60	155	70	4.5	45.2	44.9	6.2	3.3	0.4	2.02	0.28	0.15	4.34	127	90.3	29.3	324	260	13	0.983	3.724	30.2	14.9		4.2	1.3	2.9	12.5	18	29	66	34	5.5	7	63	253	3.8	138	2.28	1.31	0.94	1	female	FALSE	married	non-insurance	GA	FALSE	0	dev
59	156	60	6.07	51.1	42.3	5.1	1.3	0.2	2.57	0.31	0.08	4.49	130	87.1	29	332	164	13.2	1	3.247	24.9	16.9		4.4	1.4	3	1.3	23	25	69	37	7.2	6.9	53	363	3.7	139	2.26	1.41	0.98	2	female	FALSE	married	insurance	GA	FALSE	0	dev
68	164	62																														7.9									0	male	FALSE	married	insurance	GA	FALSE	0	dev
68	160	80	6.57	67.4	23.9	5.8	2.7	0.2	1.57	0.38	0.18	4.32	127	88	29.4	334	198	13.8	1.051	4.244	26.8	14.3										5.65									6	female	FALSE	married	insurance	GA	FALSE	0	dev
72	156	44	4.16	47.5	44.7	5	2.6	0.2	1.86	0.21	0.11	3.69	120	98.9	32.5	329	238	12.2	0.916	3.29	27	14																			2	female	FALSE	married	insurance	GA	FALSE	0	dev
50	157	59	4.42	69.5	26.9	3.2	0.2	0.2	1.19	0.14	0.01	4.58	141	94.3	30.8	326	130	13.7	1.043	3.62	31.9	14.2																			2	female	FALSE	married	insurance	GA	FALSE	0	dev
44	165	49	5.16	69.3	23.3	3.7	3.5	0.2	1.2	0.19	0.18	4.53	95	74.4	21	282	332	11.9	0.89	4.262	21.1	15	0.1	10	2.2	7.8	3.9	7	22	59	31	4.3	5.1	83	171	4.1	136	2.26	0.78	0.96	7	male	FALSE	married	non-insurance	GA	FALSE	0	dev
64	170	65	4.34	55.3	31.8	6.5	6.2	0.2	1.38	0.28	0.27	4.15	125	91.8	30.1	328	149	12.2	0.916	4.172	27.3	16.1	0.1																		2	male	missing	married	insurance	GA	FALSE	0	dev
60	164	80	5.39	41	48.4	6.1	4.1	0.4	2.61	0.33	0.22	3.99	138	105.8	34.6	327	176	12.2	0.916	3.992	26.5	14.1																			2	female	FALSE	married	insurance	GA	FALSE	0	dev
42	160	80	9.5	75.6	18.2	3.4	2.7	0.1	1.73	0.32	0.26	4.56	134	91.2	29.4	322	272	13.1	0.992	4.027	29.7	14.3		10.1	3	7.1	3.5	11	24	70	36	4.7	2.8	50	175	3.7	135	2.29	1.04	0.96	2	female	FALSE	married	non-insurance	GA	FALSE	0	dev
72	170	65	2.81	64.7	20.3	13.2	1.8	0	0.57	0.37	0.05	4.76	162	97.1	34	351	106	14.7	1.128	3.355	29.6	14.6	0.1																		2	male	FALSE	married	insurance	GA	FALSE	0	dev
63	165	55	5.8	72.8	21.7	4.3	1	0.2	1.26	0.25	0.06	4.65	139	89.9	29.9	333	136	14.8	1.137	2.665	32.2	15.3		6.3	2.4	3.9		9	17			5.1	5.8	63	229	4	136				2	male	FALSE	married	non-insurance	GA	FALSE	0	dev
42	160	47																14.5	1.111	3.224	28.2	14.9																			1	female	FALSE	married	non-insurance	GA	FALSE	0	dev
38	157	70	4.7	66.8	26.2	5.3	1.5	0.2	1.23	0.25	0.07	4.38	144	96.8	32.9	340	157	13.6	1.034	2.797	26.1	15.2										4.96									2	female	FALSE	married	non-insurance	GA	FALSE	0	dev
31		65	7.41	66	26.3	5.7	1.9	0.1	1.95	0.42	0.14	3.94	119	91.4	30.2	331	156	15.1	1.163	2.528	30.1	17.1		12.2	1.7	10.5	4	15	20	60	36	4	2.4	52	139	3.7	138	2.27	1.2	0.92	2	female	FALSE	unmarried	insurance	TIVA	FALSE	0	dev
52	170	69	5.69	62.1	30.9	4	2.8	0.2	1.76	0.23	0.16	4.9	153	91.8	31.2	340	180	12.7	0.958	2.985	26.7	14.9		11.7	2.7	9	0.9	12	20	71	42	5.69	5.9	62	171	4.2	140	2.49	1.33	1.09	2	female	FALSE	married	insurance	GA	FALSE	0	dev
50	163	75	5.09	51.3	36.1	11.2	1.2	0.2	1.84	0.57	0.06	4.48	134	91.5	29.9	327	175	14	1.068	3.889	27.8	15.1																			2	female	FALSE	married	insurance	GA	FALSE	0	dev
46	158	55	4.12	44.7	45.9	5.8	3.4	0.2	1.89	0.24	0.14	4.23	131	96	31	323	212	14.2	1.085	2.531	30.1	16.1																			7	female	FALSE	married	non-insurance	TIVA	FALSE	0	dev
41	160	62	5.5	53.1	39.6	5.5	1.6	0.2	2.18	0.3	0.09	4.29	141	96.3	32.9	341	230	15	1.154	3.274	28.2	14.8										4.34									3	male	FALSE	married	insurance	GA	FALSE	0	dev
67	178	69	4.34	52.8	37.3	6.9	2.8	0.2	1.62	0.3	0.12	4.98	159	92.8	31.9	344	146	13.3	1.008	3.134	28.9	14.9		13.3	2.9	10.4	2.3	16	29	71	45		2.7	54	257	3.7	137	2.38	1.05	0.98	1	male	FALSE	married	insurance	GA	FALSE	0	dev
71	170	65	4.77	67.5	26.4	4.6	1.5	0	1.26	0.22	0.07	4.28	145	100.9	33.9	336	131	10.6	0.93	2.33	25.9	24.9		12				18	22	81	46	6	6.6	88	352	4.2	142				1	male	FALSE	married	insurance	GA	FALSE	0	dev
25	183	79	3.27	56.3	36.1	5.2	1.8	0.6	1.18	0.17	0.06	4.94	150	92.1	30.4	330	173	14.7	1.128	1.885	32.5	15.8	0.1	11.5	2.6	8.9	0.8	5	19	63	40	4.76	6.5	82	264	3.9	137	2.24	1.07	1.02	2	male	FALSE	unmarried	insurance	GA	FALSE	0	dev
67	172	70	7.49	63.3	26.4	3.5	6.51	0.3	1.98	0.26	0.491	4.65	154	96.3	33.1	344	190	10.6	0.93	2.82	24.9	19																			1	male	FALSE	married	insurance	GA	FALSE	0	dev
64	159	61	4.91	58.2	33	4.9	3.1	0.8	1.62	0.24	0.15	4.22	133	91.5	31.5	345	203	12.8	0.966	4.367	27.7	13.5	0.24									5.5									1	female	FALSE	married	non-insurance	GA	FALSE	0	dev
66	174	83	5.75	52.4	37.2	5.2	4.7	0.5	2.14	0.3	0.27	4.55	140	91.6	30.8	336	163	13.4	1.017	3.559	32.1	15.6		10.2	2.6	7.6	1.8	20	22	60	38		5	102	309	4.1	139	2.31	1.25	1.01	2	male	FALSE	married	insurance	EA	FALSE	0	dev
57	176	86	5.84	58.4	33.2	5.8	2.4	0.2	1.94	0.34	0.14	5.04	163	96.4	32.3	335	157	13.8	1.051	3.562	27.4	13	0.1									6.05									2	male	TRUE	married	insurance	GA	FALSE	0	dev
52	172	64	7.44	78.81	18.82	1.9	0.4	0.1	1.4	0.14	0.03	4.92	141	85.4	28.7	336	228	10.6	0.93	2.46	23.9	26.6		6				16	18	76	43	5.2	5.6	57	315	4.3	140				1	male	FALSE	married	insurance	GA	FALSE	0	dev
78	150	73	4.62	61.3	26.8	9.3	2.6	0	1.24	0.43	0.12	3.77	124	100.5	32.9	327	152	13.6	1.034	4.021	24.7	15.3	0.3																		2	female	FALSE	missing	non-insurance	GA	FALSE	0	dev
62	174	60	5.26	72.61	23.2	3.4	0.6	0.2	1.22	0.18	0.03	4.44	151	99.1	34	343	164	10.4	0.92	2	29.7	20.2		12				15	16	78	44		6.4	59	306	4	140				1	male	FALSE	married	non-insurance	GA	FALSE	0	dev
60	176	75																																							0	male	missing	missing	insurance	LA	FALSE	0	dev
77	160	69																																							0	female	FALSE	married	insurance	GA	FALSE	0	dev
41	158	61																														17.21									0	female	FALSE	married	non-insurance	GA	FALSE	0	dev
32	184	78	5.16	40.2	52.3	5.2	2.1	0.2	2.7	0.27	0.11	4.48	145	97.3	32.4	333	224	12.5	0.941	3.008	30.7	17.2		9.9	2.8	7.1	7.6	74	36	65	35	5.3	6	85	333	4.3	139	2.33	1.73	0.94	3	male	FALSE	unmarried	insurance	SA	FALSE	0	dev
50	150	63	5.7	56	37.7	4.9	1.2	0.2	2.15	0.28	0.07	4.61	140	87.4	30.4	347	177	12.8	0.966	3.025	30.4	14.2		10.6	2	8.6	5.8	16	22	69	38		4.9	62	261	3.9	137				1	female	FALSE	married	insurance	GA	FALSE	0	dev
41	163	70	6.18	61.9	31.6	3.7	2.3	0.5	1.95	0.23	0.14	4.04	125	94.6	30.9	327	215	10.5	0.92	2.41	23.1	17.6		4				13	16	85	44		4.7	54	286						0	female	FALSE	married	insurance	GA	FALSE	0	dev
72	170	67	4.76	47.4	41	8	3.4	0.2	1.95	0.38	0.16	4.09	129	95.4	31.5	331	169	14.6	1.12	3.693	34.7	15.9	0.1	18.2	3.4	14.8	6.5	21	19	68	40		3.9	55	183	3.2	139	2.36	1.29	1.01	3	male	FALSE	married	insurance	GA	FALSE	0	dev
53	159	49	4.28	58.7	31.3	5.6	3.7	0.7	1.34	0.24	0.16	4.23	130	93.6	30.7	328	181	13.3	1.008	3.226	31.7	14.2	0.1																		1	female	FALSE	married	insurance	GA	FALSE	0	dev
47	159	76	6.67	64	29.8	4.5	1.6	0.1	1.99	0.3	0.11	4.32	134	94.7	31	328	207	10.3	0.91	3.07	26.8	16.6		12				21	22	73	43		4.4	34	224	3.7	138				0	female	FALSE	married	insurance	GA	FALSE	0	dev
54	160	55	5.39	67.5	21.7	8.2	2	0.6	1.17	0.44	0.11	3.62	95	85.1	26.2	308	217	13.1	0.992	6.752	26.8	14.2	0.1									4.5									2	female	FALSE	married	insurance	GA	FALSE	0	dev
39	155	48	6.26	44.82	42.7	8.17	4.1	0.21	2.67	0.51	0.26	3.962	115.2	89	29.09	326.8	248.5	13.8	1.115	2.677	28.9	16.5		8.8	2	6.8	1.1	8	17	65	37	4.28	3.3	61	199	3.6	139	2.21	1.42	0.98	0	female	missing	missing	insurance	GA	FALSE	0	dev
42	180	70	5.92	36.5	52.2	5.9	4.7	0.7	3.09	0.35	0.28	5.25	169	95.4	32.2	337	124	13.6	1.034	2.193	30.2	14.3	0.1	8.7	2	6.7	4	27	24	72	43		6.5	79	253	3.7	140	2.35	1.43	1.1	3	male	FALSE	married	insurance	GA	FALSE	0	dev
56	158	60	8.26	40.7	54.1	4	0.8	0.4	4.47	0.33	0.07	4.82	128	85.7	26.6	310	168	13.8	1.051	3.858	29.8	14.1	0.3	21.4	4.8	16.6	5.9	21	23	88	46	5.8	3.4	56	288	4.2	135	2.69	1.69	0.94	2	female	FALSE	married	insurance	GA	FALSE	0	dev
47	157	50	5.82	65.9	27.7	5.7	0.5	0.2	1.61	0.33	0.03	4.51	97	71.4	21.5	301	383	14.4	1.102	2.787	26.4	15.9	0.1									5.2									3	female	FALSE	married	non-insurance	GA	FALSE	0	dev
57	152	43	3.11	63.3	29.9	5.5	1	0.3	0.93	0.17	0.03	3.76	118	95.5	31.4	329	136	14.1	1.077	2.648	28.6	16.4	0.1	14.7	2.5	12.2	1.2	11	23	60	38		3.9	46	256	3.9	139	2.3	1.28	0.95	2	female	FALSE	married	non-insurance	GA	FALSE	0	dev
51	156	57	4.76	67.1	25.6	4.6	2.5	0.2	1.22	0.22	0.12	4.22	130	94.3	30.8	327	157	14.9	1.145	3.124	26.7	15.5																			10	female	FALSE	married	insurance	GA	FALSE	0	dev
55	182	87	6.05	62.2	30.9	5.6	1.3	0	1.87	0.34	0.08	4.45	138	91.5	31	339	269	11.8	0.882	4.763	26.9	15.2	0.1	9.9	3.7	6.2	6.7	24	21	66	37		4.8	76	292	4.7	140	2.41	1.35	1.01	4	male	FALSE	married	insurance	GA	FALSE	0	dev
32	167	49	5.82	55.1	38.7	4.3	1.9	0	2.25	0.25	0.11	4.39	135	91.3	30.8	337	208	13.5	1.025	2.459	33.4	15.6		9.9	2.4	7.5	2.1	11	14	68	45	4.6	4.6	62	223	3.8	139	2.36	1.36	0.94	2	female	FALSE	married	insurance	LA	FALSE	0	dev
57	172	68	6.33	45.6	44.5	4.7	4.9	0.3	2.82	0.3	0.31	5.49	128	74.5	23.3	313	148	13.3	1.008	3.029	28.9	16.2		12.1	1.9	10.2	3.1	25	25	56	36	5	6.3	63	239	4.1	141	2.26	1.17	0.96	3	male	FALSE	married	insurance	GA	FALSE	0	dev
43	155	84	5.28	57.4	33.5	6.1	3	0	1.77	0.32	0.16	4.29	132	90.7	30.8	339	154	14.1	1.077	3.044	28.3	14.9	0.1	8.9	2.4	6.5	4.7	20	20	61	31	4.6	2.1	50	362	3.8	139				7	female	FALSE	married	non-insurance	GA	FALSE	0	dev
55	168	78	10.77	70.6	17.9	6.6	4.5	0.4	1.93	0.71	0.49	4.88	144	89.5	29.5	330	217	13.4	1.017	3.384	30.5	14.9										4.7									4	male	FALSE	married	insurance	GA	FALSE	0	dev
54	168	67	4.24	47.9	45.3	4.7	1.9	0.2	1.92	0.2	0.08	4.77	143	92.5	30	324	211	13.1	0.992	3.289	36.9	14.1		5.7	1.3	4.4	1.4	15	14	64	42		3.4	56	216	4.4	138	2.46	1.35	1.05	1	female	FALSE	married	insurance	GA	FALSE	0	dev
52	164	50	5.31	59.2	30.7	5.8	3.4	0.9	1.63	0.31	0.18	4.4	142	92.3	32.3	350	148	12.2	0.916	2.996	29.4	14.7	0.1	12.1	2.7	9.4	0.6	13	20	79	50	4.9	4.3	57	153	4.1	139	2.54	1.41	1.07	1	female	FALSE	married	insurance	GA	FALSE	0	dev
77	160	39	5.4	44.2	47.8	6.7	1.1	0.2	2.58	0.36	0.06	3.3	106	99.7	32.1	322	166	14.4	1.102	3.213	26.5	15.7	0.1																		7	female	FALSE	married	non-insurance	GA	FALSE	0	dev
62	164	68	6.53	75.3	21.1	3.2	0.2	0.2	1.38	0.21	0.01	4.53	144	95.6	31.8	333	196	13.2	1	3.39	26.8	14.1		16.1	3	13.1	3	25	28	75	45		4.4	80	263	3.8	138	2.4	1.04	0.97	1	female	FALSE	married	insurance	EA	FALSE	0	dev
30	163	52	4.9	51.2	42.7	4.1	1.8	0.2	2.09	0.2	0.09	4.79	144	93.3	30.1	322	196	12.2	0.916	2.797	31.8	13.9		7.7	2.3	5.4	1.9	16	21	76	47		2.3	49	140	3.6	136	2.42	1.14	0.88	2	female	FALSE	married	non-insurance	GA	FALSE	0	dev
58	153	70	6.06	63	31.8	3.1	1.8	0.3	1.93	0.19	0.11	4.75	145	90.9	30.5	336	187	11.8	0.882	3.671	29.8	14.7	0.3	10.6	1.9	8.7	1.1	16	24	68	42	4.9	5.5	69	323	3.4	136	2.41	1.26	1	1	female	FALSE	married	insurance	GA	FALSE	0	dev
56	164	62	5.75	48.6	44.7	3.7	2.8	0.2	2.57	0.21	0.16	4.51	139	91.1	30.8	338	205	12.2	0.916	3.572	27	14.9	0.1	5.1	1.5	3.6	3	15	22	76	45		5.7	68	230	4.2	139	2.55	1.26	1.02	1	female	FALSE	married	insurance	GA	FALSE	0	dev
64	159	62.5	5.37	57.4	34.6	6	2	0	1.86	0.32	0.11	4.22	131	95.7	31	324	145	12.5	0.941	2.769	30	13.398									63.6										13	female	FALSE	married	insurance	GA	FALSE	0	dev
56	152	60	4.67	60.7	26.8	9.9	2.4	0.2	1.25	0.46	0.11	4.33	134	91.2	30.9	339	199	14.5	1.111	5.509	33.8	13.7		8	1.9	6.1	2.9	23	32	65	37	6.1	4.1	57	159	4.1	136				4	female	FALSE	married	non-insurance	GA	FALSE	0	dev
72	158	45	5.08	63.9	26.6	7.3	1.6	0.6	1.35	0.37	0.08	4.73	143	95.1	30.2	318	180	13.2	1	3.151	29	12.8																			4	female	FALSE	married	insurance	GA	FALSE	0	dev
83	150	58	8.24	77.2	15.2	4.6	3	0	1.25	0.38	0.25	3.67	113	92.6	30.8	332	225	14.9	1.145	4.244	29.1	12.122		11.7	1.7	10	0.9	9	16	56	29		2.7	48	133	3.2	135	2.13	1.12	0.82	19	female	FALSE	married	insurance	GA	FALSE	1	dev
41	160	60																																							1	female	missing	missing	non-insurance	TIVA	FALSE	0	dev
56	165	72	3.8	49.7	42.4	5	2.6	0.3	1.61	0.19	0.1	4.45	130	90.6	29.2	323	200	14.1	1.077	3.619	28	11	0.1									6.1									5	female	FALSE	married	insurance	GA	FALSE	0	dev
57	153	48	7.59	48.5	45.8	3.3	2.1	0.3	3.48	0.25	0.16	4.38	140	95.9	32	333	303	12.5	0.941	5.174	28	13.7	0.1																		5	female	FALSE	married	insurance	GA	FALSE	0	dev
59	168	56																																							0	female	missing	missing	insurance	LA	FALSE	0	dev
67	162	58	12.71	74.44	19.74	4.24	1.7	0	2.514	0.544	0.22	4.78	138	90	28.9	321	212	14.3	1.094	2.752	27	18		8.3	3.4	4.9	7.8	25	20	54	27	4.8	5.8	67	415	3.8	137	2.13	1.24	1.03	4	male	FALSE	married	insurance	GA	FALSE	0	dev
37	156	50	5.8	65.8	26.9	6.4	0.7	0.2	1.56	0.37	0.04	3.81	115	95.3	30.2	317	178	14.1	1.077	2.992	29.1	15																			3	female	FALSE	married	non-insurance	GA	FALSE	0	dev
62	160	45.5	4.89	60.6	32.7	4.3	2	0.4	1.6	0.21	0.1	4.47	132	91.1	29.5	324	193	11.8	0.882	3.214	27.9	13.6		10.8	2.3	8.5	5.1	10	20	70	42	5.1	4.7	56	190	3.7	139	2.33	1.28	0.93	1	female	FALSE	married	insurance	GA	FALSE	0	dev
56	166	60	6.32	64.2	28.2	5.7	1.4	0.5	1.78	0.36	0.09	4.79	142	89.4	29.6	332	192	15	1.154	3.578	35.7	11.9	0.1																		3	female	FALSE	married	insurance	GA	FALSE	0	dev
43	156	61	11.21	78.84	16.42	4.6	0.14	0.14	1.84	0.52	0.014	2.442	67.2	91.8	27.5	299.2	172	14.3	1.094	2.704	24.6	17.1																			6	female	FALSE	unmarried	insurance	TIVA	FALSE	0	dev
65	154	60	3.62	53.9	34.5	7.7	3.6	0.3	1.25	0.28	0.13	3.88	123	95.6	31.7	332	189	13.7	1.043	2.959	26.4	15	0.1																		3	female	FALSE	married	insurance	GA	FALSE	0	dev
38	168	63	3.85	47.9	42.9	6	2.9	0.3	1.65	0.23	0.11	4.21	98	75.3	23.3	309	208	13.6	1.034	2.218	31.5	15.5		10	1.5	8.5	5.1	16	22	66	38	5.31	3.4	53	138	3.8	139				2	female	FALSE	married	non-insurance	TIVA	FALSE	0	dev
55	164	56	4.61	45	49	4.1	1.7	0.2	2.26	0.19	0.08	4.17	121	90.2	29	322	165	13.7	1.043	2.657	32.8	15.6	0.1									4.3									3	female	FALSE	married	insurance	GA	FALSE	0	dev
63	154	58	4.61	63.9	28.9	6.3	0.7	0.2	1.33	0.29	0.03	4.53	134	93.6	29.6	316	161	12.9	0.975	3.908	31	14.2										4.9									4	female	FALSE	married	insurance	GA	FALSE	0	dev
57	165	79	6.39	54.1	37.9	5.9	1.9	0.2	2.42	0.38	0.12	3.85	121	96.6	31.4	325	204	12.7	0.958	3.399	32.6	14.7		6.4	2.2	4.2	3.7	17	24	69	37	6.1	3.3	51	282	3.2	137	2.35	1.49	0.93	3	female	FALSE	married	insurance	GA	FALSE	0	dev
72	160	58	5.49	71.1	19.9	5.5	3.3	0.2	1.09	0.3	0.18	4.18	135	97.8	32.3	330	168	13.5	1.025	4.469	29.8	14.1	0.1	9.8	1.9	7.9	2.9	22	26	76	40	5.17	14.7	209	292	4.9	138	2.35	1.12	0.93	3	male	FALSE	married	non-insurance	GA	FALSE	0	dev
55	176	89	4.05	61	28.4	7.2	3.2	0.2	1.15	0.29	0.13	4.5	143	95.1	31.8	334	176	13.4	1.017	3.882	30.9	16	0.1	7.1	1.9	5.2	4	27	23	62	38	5.8	6.8	95	409	3.9	138	2.28	1.16	0.96	5	male	FALSE	married	insurance	GA	FALSE	0	dev
36	163	56	7.05	66.7	27	4.8	1.4	0.1	1.9	0.34	0.1	4.48	137	92.4	30.6	331	213	13.9	1.06	3.107	35.2	14.1																			0	female	missing	missing	insurance	TIVA	FALSE	0	dev
70	178	65	5.38	49.8	40.1	5.6	4.3	0.2	2.16	0.3	0.23	3.88	125	99	32.2	326	149	18.4	1.451	3.022	32.6	15.5	0.1	3.8	1.2	2.6		13	24	52	30					3	136				7	male	TRUE	married	non-insurance	GA	FALSE	0	dev
65	176	78	4.94	55.3	35	6.3	3.2	0.2	1.73	0.31	0.16	4.88	140	89.3	28.7	321	134	15.1	1.163	2.825	28.6	15.7	0.1	8.7	2.2	6.5	1.4	11	13	57	36	5.3	3.5	73	236	3.1	137	2.18	1.23	1.12	5	male	FALSE	married	insurance	GA	FALSE	0	dev
77	145	37	5.25	66.5	22.1	8.2	3.2	0	1.16	0.43	0.17	3.8	122	99.5	32.1	323	265	13.6	1.034	3.005	27.3	17.2	0.1																		5	female	FALSE	married	insurance	GA	FALSE	0	dev
82	170	79	5.49	53.3	34.1	7.1	5.3	0.2	1.87	0.39	0.29	4.79	138	88.9	28.8	324	160	14	1.068	2.916	26	14.5	0.1									6.5									4	male	FALSE	married	non-insurance	GA	FALSE	0	dev
18	170	51	5.37	52.3	36.3	7.3	3.9	0.2	1.95	0.39	0.21	4.67	142	91.9	30.4	331	204	14.1	1.077	2.5	37.8	14.1		12.4	3.6	8.8	10.2	13	19	71	46	3.9	2.4	47	138	4.2	136	2.46	1.41	1.01	0	female	FALSE	unmarried	non-insurance	GA	FALSE	0	dev
44	158	60	5.94	65.5	29.1	4	1.2	0.2	1.73	0.24	0.07	3.45	101	89	29.3	329	188	13.6	1.034	3.015	27.3	16.8		10	1.5	8.5	0.8	8	22	52	34	5.8	4.6	51	207	3.8	138				1	female	FALSE	married	non-insurance	GA	FALSE	0	dev
63	170	73	6.45	58.7	32.1	7.1	1.9	0.2	2.07	0.46	0.12	4.4	146	96.1	33.2	345	233	14.2	1.085	2.555	29.1	14.9	0.2																		5	male	FALSE	married	non-insurance	GA	FALSE	0	dev
26	163	49	5.78	58.4	34.8	6.1	0.5	0.2	2.01	0.35	0.03	3.98	123	93.5	30.9	331	279	14.2	1.085	3.421	31	14.4										5.4									1	female	FALSE	unmarried	non-insurance	GA	FALSE	0	dev
79	173	70	5.81	54.9	27.9	7.2	9.3	0.7	1.62	0.42	0.54	4.42	138	95	31.2	329	171	12.5	0.941	4.507	28.2	14.5	0.4	11.6	2.8	8.8	1.6	10	14	61	32	6.4	4.4	98	482	4.2	136	2.38	0.89	0.77	5	male	FALSE	married	insurance	GA	FALSE	0	dev
52	160	57	4.07	62	32.2	4.4	1.2	0.2	1.31	0.18	0.05	4.69	144	92.1	30.7	333	203	13.1	0.992	3.736	31.5	14		11.1	2.8	8.3	1.1	15	25	69	40	4.85	4.8	62	178	3.8	142				1	female	FALSE	married	insurance	GA	FALSE	0	dev
73	172	74																																							0	male	missing	missing	insurance	GA	FALSE	0	dev
67	154	52																														5.5									0	female	missing	missing	insurance	GA	FALSE	0	dev
62	176	80																														4.9									0	male	missing	missing	insurance	GA	FALSE	0	dev
78	162	55																														4.9									0	male	missing	missing	insurance	GA	FALSE	0	dev
71	172	64																														5.3									0	male	missing	missing	insurance	GA	FALSE	0	dev
45	160	50																																							0	female	FALSE	married	insurance	GA	FALSE	0	dev
32	157	52.5	7.5	68.9	24	5.3	1.7	0.1	1.8	0.4	0.13	3.88	115	92.3	29.6	321	197	13.6	1.034	4.408	26.9	12.7																			1	female	FALSE	married	insurance	TIVA	FALSE	0	dev
58	152	63	5.48	49	44.3	6	0.5	0.2	2.43	0.33	0.03	4.21	128	90.7	30.4	335	198	14.1	1.077	3.518	34.1	15.5		9.9	1.9	8	4	20	19	66	40		5.4	48	96	4.2	138				1	female	FALSE	married	insurance	GA	FALSE	0	dev
37	160	75	7.79	63.4	32	3.7	0.9	0	2.49	0.29	0.07	4.6	134	87.2	29.1	334	158	13.2	1	3.704	31.6	12.9																			2	female	FALSE	married	insurance	GA	FALSE	0	dev
58	158	64	5.27	54.2	34.2	8.5	2.7	0.4	1.8	0.45	0.14	4.51	132	88.5	29.3	331	206	13.1	0.992	2.809	32	15.8		14.5	2.5	12	8.9	17	27	64	39	5.14	3.1	64	131	3.6	139	2.3	1.42	0.94	1	female	FALSE	married	insurance	GA	FALSE	0	dev
64	175	88	6.3	59.4	31	7.3	2.1	0.2	1.95	0.46	0.13	4.74	152	92.6	32.1	346	142	12.3	0.924	3.44	26.3	12.3																			2	male	FALSE	married	insurance	GA	FALSE	0	dev
46	150	52	6.52	57.6	37.3	4	0.9	0.2	2.43	0.26	0.06	4.51	147	96.7	32.6	337	231	13.4	1.017	3.884	27.7	12.7	0.1	18	3.1	14.9	6	14	26	73	41	4.48	4.4	56	139	3.6	138	2.32	1.16	1.05	1	female	FALSE	married	insurance	GA	FALSE	0	dev
57	174	76	5.3	74.1	18.9	5.1	1.7	0.2	1	0.27	0.09	4.77	156	97.3	32.7	336	157	13.9	1.06	2.431	26.5	16.8										5.2									2	male	FALSE	married	insurance	GA	FALSE	0	dev
36	150	47	3.39	56.1	33.3	10	0.6	0	1.13	0.34	0.02	4.54	142	94.1	31.3	333	163	13.8	1.051	3.819	29.9	11.6		14.4	2	12.4	4.8	22	35	77	42		4.6	61	104	3.7	139				1	female	FALSE	married	non-insurance	GA	FALSE	0	dev
64	158	75	5.14	76.7	19.8	3.3	0.2	0	1.02	0.17	0.01	4.92	154	92.1	31.3	340	216	14.5	1.111	3.444	26	13																			2	female	FALSE	married	insurance	GA	FALSE	0	dev
65	157	50																																							1	female	missing	missing	insurance	GA	FALSE	0	dev
28	163	63																																							0	female	missing	missing	insurance	GA	FALSE	0	dev
57	170	65	7.09	66	28.3	4.2	1.4	0.1	2.01	0.3	0.1	5	145	90	29	322	186	13.9	1.06	2.966	28.1	14.6	0.1																		6	male	FALSE	married	insurance	GA	FALSE	0	dev
49	181	72	2.61	65.5	21.1	6.1	6.9	0.4	0.55	0.16	0.18	4.05	135	95.8	33.3	348	22	13.6	1.18	0.8	38.5	21		33.2	9	24.2	39.3	19	22	52	31	4.87	7.1	67	241	3.4	143	2.09	1.29	0.84	7	male	FALSE	married	non-insurance	GA	FALSE	0	dev
50	160	62	5.15	49.7	41.2	7.2	1.7	0.2	2.12	0.37	0.09	4.03	122	91.8	30.3	330	210	13.3	1.008	2.521	32	15.3	0.1	3.8	1.9	1.9	1.8	20	28	56	35	4.6	3.5	54	203	3.6	137	2.17	1.47	0.93	2	female	FALSE	married	non-insurance	GA	FALSE	0	dev
55	183	80	5.17	68.7	25.1	5	1.2	0	1.3	0.26	0.06	3.06	86	93.8	28.1	300	102	14.2	1.085	8.183	29.5	13.9	0.3													4.1	132				8	male	FALSE	married	insurance	GA	FALSE	0	dev
57	175	70	4.76	69.2	23.3	5	2.3	0.2	1.11	0.24	0.11	4.39	135	89.7	30.8	343	151	13.1	0.992	3.622	28.9	13	0.1	12	2.3	9.7	1.9	36	29	63	40	4.95	7.7	88	313	3.4	142	2.28	0.72	0.99	3	male	FALSE	married	insurance	GA	FALSE	0	dev
72	166	65	7.4	60.5	31.5	6.4	1.2	0.4	2.33	0.47	0.09	3.62	112	98.1	30.9	315	362	12.8	0.966	5.229	29.1	14.8	0.1																		3	female	FALSE	married	insurance	TIVA	FALSE	0	dev
26	172	57	7.13	53	36.3	6.3	4.3	0.1	2.59	0.45	0.31	4.54	138	90.3	30.4	337	214	15.1	1.163	3.259	34.1	14.6	0.1	15.4	3.2	12.2	1.2	8	17	62	39		2.9	85	345	3.7	138	2.39	1.32	1.02	3	male	FALSE	unmarried	insurance	SA	FALSE	0	dev
52	160	65	5	57.4	30	6.2	5.8	0.6	1.5	0.31	0.29	4.83	136	86.1	28.2	327	200	13.7	1.043	3.85	28.8	15.8	0.1	6.5	1.4	5.1	5.8	12	21	69	38		6.1	63	307	3.9	140	2.39	1.23	0.89	3	female	FALSE	married	non-insurance	GA	FALSE	0	dev
44	165	67	6.93	61.2	33.6	3.5	1.6	0.1	2.33	0.24	0.11	4.25	141	97.4	33.2	341	174	14.1	1.077	3.436	30.7	12.1																			1	female	FALSE	married	non-insurance	GA	FALSE	0	dev
52	167	58	4.58	59.3	31.7	5	3.1	0.9	1.45	0.23	0.14	3.79	120	92.6	31.7	342	187	15.6	1.206	3.056	28	17.3	0.1	9.5	2.3	7.2	5.3	16	19	61	37		4.5	71	235	3.7	138	2.42	1.17	0.97	3	female	FALSE	married	non-insurance	GA	FALSE	0	dev
59	172	80	6.72	61.6	32.9	4.9	0.6	0	2.21	0.33	0.04	4.89	154	92.4	31.5	341	219	13.9	1.06	3.94	30.2	11.8	0.1	18.9	3.8	15.1	2.3	20	22	76	42	5.21	5.6	94	326	3.9	138	2.33	1.29	1.04	2	male	FALSE	married	non-insurance	GA	FALSE	0	dev
66	165	61	5.41	48.91	42.56	6.15	1.62	0.76	2.3	0.33	0.09	3.885	111.8	93.8	28.78	306.7	211.9	11.1	0.8	4.006	20.5	13.5	0.2	11.9	0.8	11.1		10	20	73	38	4.73	5	73	230	3.8	141				0	male	FALSE	married	insurance	GA	FALSE	0	dev
45	173	70																														6.8									0	male	FALSE	married	insurance	GA	FALSE	0	dev
47	156	62	4.71	59.3	34.8	5.1	0.6	0.2	1.64	0.24	0.03	4.87	104	71.3	21.4	300	279	13.7	1.043	4.077	30.8	12.4																			3	female	FALSE	married	insurance	GA	FALSE	0	dev
48	158	60	5.88	43.6	47.3	5.8	3.1	0.2	2.78	0.34	0.18	4.46	135	89.5	30.3	338	184	13.7	1.043	2.955	24.9	16.4		17.4	1.9	15.5	1.4	19	22	65	36	7.32	7.3	56	230	4.2	139				5	female	FALSE	married	non-insurance	GA	FALSE	0	dev
52	156	56	4.54	53.7	38.1	5.3	2.9	0	1.73	0.24	0.13	4.78	141	91	29.5	324	173	14.6	1.12	2.699	29.7	12.6		11.9	3.6	8.3	3.6	12	18	63	42		4.7	71	230	3.8	140	2.5	1.35	1.02	4	female	FALSE	married	insurance	SA	FALSE	0	dev
61	165	84	5.98	57.8	34.8	5.4	1.5	0.5	2.08	0.32	0.09	4.86	143	87.9	29.4	335	132	14	1.068	4.307	27.8	12.1		12.8	2.5	10.3	10.4	32	26	70	36	8.35	3.6	45	259	3.8	141	2.16	1.31	0.84	3	female	FALSE	married	insurance	SA	FALSE	0	dev
52	160	55	8.4	57.8	33	6.5	2.5	0.2	2.77	0.55	0.21	4.13	118	89.3	28.6	320	206	14.4	1.102	2.958	30	16.9																			9	female	FALSE	married	non-insurance	GA	FALSE	0	dev
35	168	64	5.51	63.6	31.8	3.3	1.1	0.2	1.75	0.18	0.06	4.81	141	84.4	29.3	347	207	14.2	1.085	2.561	33	12.5		14	3.3	10.7	2.4	33	25	72	45	5.4	2.9	50	280	4.1	137	2.34	1.35	1.01	4	female	FALSE	married	insurance	GA	FALSE	0	dev
48	165	57	4.36	63.1	31.2	4.4	1.1	0.2	1.36	0.19	0.05	4.14	142	96.9	34.3	354	143	14.5	1.111	2.483	32.5	15.1		6.2	2.8	3.4	6.7	181	73	65	39	5	5	75	101	4.3	137	2.35	1.1	0.92	12	male	FALSE	married	non-insurance	GA	FALSE	0	dev
31	178	123																														5.5									0	male	missing	missing	insurance	LA	FALSE	0	dev
45	158	45	8.14	73.71	21.7	4.4	0.2	0	1.77	0.36	0.02	3.7	109	89.7	29.5	328	202	13.6	1.034	3.208	30.3	11.7		3.7	1.7	2	3.7	7	21	65	35	4.6	2.9	57	254	3.9	137	2.32	1.44	0.83	4	female	FALSE	married	insurance	GA	FALSE	0	dev
74	155	65																																							0	male	FALSE	married	insurance	GA	TRUE	0	dev
26	186	91	10.25	66.2	29	3.7	0.9	0.2	2.97	0.38	0.09	5.94	179	86.8	31	357	225	11.1	0.97	1.27	26.6	16.9		15				50	25	79	47		5.8	96	485						2	male	FALSE	unmarried	insurance	GA	FALSE	0	dev
56	175	75	6.11	58.5	34.4	4.4	2.5	0.2	2.1	0.27	0.15	4.51	150	99.1	33.3	336	191	12	0.899	4.925	32.2	11.8	0.1	8.1	1.4	6.7	3.4	21	24	70	36		6.2	61	262	4.2	139	2.14	1.11	1.06	4	male	FALSE	married	insurance	GA	FALSE	0	dev
28	170	51	3.32	30.8	58.1	6.9	3.9	0.3	1.93	0.23	0.13	4.24	115	87.5	27.1	310	192	14.8	1.137	2.288	34.2	14.9																			4	female	FALSE	married	insurance	TIVA	FALSE	0	dev
37	161	60	9.23	76.11	20.2	3.5	0.2	0	1.86	0.32	0.02	4.56	139	90.1	30.5	338	266	11.7	1.03	1.56	24.7	16.8																			0	female	missing	missing	non-insurance	TIVA	FALSE	0	dev
27	160	78	9.57	63.4	28.6	4.2	3.7	0.1	2.74	0.4	0.35	4.91	137	84.1	27.9	332	185	14	1.068	3.054	32.8	12.7																			6	female	FALSE	married	non-insurance	GA	FALSE	0	dev
39	169	65	5.69	67.4	26	3.9	2.5	0.2	1.48	0.22	0.14	4.84	147	83.3	30.4	365	131	13	0.983	3.744	29.7	11	0.1									8.11									5	male	FALSE	married	insurance	GA	FALSE	0	dev
70	160	72	4.33	57.1	36.7	4.6	1.4	0.2	1.59	0.2	0.06	4.07	117	89.4	28.7	321	226	13.9	1.06	3.579	32.1	15.7	0.1	16.8	3.3	13.5	2.9	20	22	77	43		7.4	54	175	4	140	2.31	1.24	1.09	1	female	FALSE	married	insurance	GA	FALSE	0	dev
51	166	70	4.73	64.9	30	3.4	1.5	0.2	1.42	0.16	0.07	4.57	138	89.3	30.2	338	239	13.2	1	3.61	26	12.4																			4	female	FALSE	married	insurance	GA	FALSE	0	dev
62	175	92	7.88	58.8	33	6.1	2	0.1	2.6	0.48	0.16	5.08	153	90.7	30.1	332	219	14	1.068	4.109	32.8	13										5.5									7	male	FALSE	married	insurance	GA	FALSE	0	dev
49	168	79	5.05	59.6	31.9	5.5	2.6	0.4	1.61	0.28	0.13	4.73	145	87.1	30.7	352	152	13.6	1.034	2.923	29	14.8	0.1																		1	male	FALSE	married	non-insurance	GA	FALSE	0	dev
58	170	72	5.72	67.6	26.6	4.2	1.4	0.2	1.52	0.24	0.08	4.51	146	97.3	32.4	333	178	14.2	1.085	3.593	32	15.2	0.1	17.7	1.8	15.9	5.8	10	16	73	44	4.94	4.4	68	279	4.2	139	2.44	1.35	0.92	1	female	FALSE	married	insurance	GA	FALSE	0	dev
38	162	45	6.19	76.5	18.9	3.9	0.5	0.2	1.17	0.24	0.03	4.35	139	94.3	32	339	197	14.5	1.111	2.175	30.5	13.9	0.1																		5	female	FALSE	married	non-insurance	GA	FALSE	0	dev
57	158	45	4.29	47.8	40.3	5.6	5.8	0.5	1.73	0.24	0.25	4.96	143	88.3	28.8	326	203	13.1	0.992	3.114	28.7	15.6	0.1																		3	female	FALSE	married	insurance	GA	FALSE	0	dev
63	178	85	6.72	60.5	17.4	4.9	17.1	0.1	1.17	0.33	1.15	5.13	151	91.2	29.4	323	128	13.9	1.06	3.03	30.7	15.8	0.1																		7	male	FALSE	married	insurance	GA	FALSE	0	dev
59	172	62	4.98	42.6	48.8	4.6	3.6	0.4	2.43	0.23	0.18	5.69	179	91	31.8	349	110	13.8	1.051	3.491	30.1	12.3	0.1																		4	male	FALSE	married	insurance	GA	FALSE	0	dev
76	173	74	6	65	25.3	7.5	2	0.2	1.52	0.45	0.12	4	107	86.8	26.8	308	219	13.8	1.051	5.359	24.3	14.3	0.22	11.7	2.7	9	5	9	19	61	32	4.6	7.5	80	201	3.6	140	2.14	1.14	0.99	13	male	FALSE	married	insurance	GA	FALSE	0	dev
82	168		6.81	75.9	11.6	9.3	2.9	0.3	0.79	0.63	0.2	3.43	103	90.4	30	332	302	13	0.983	7.265	30.3	12		19.4	4.2	15.2	12.5	41	57	67	26	5.22	12.6	115	291						5	male	FALSE	married	insurance	GA	FALSE	0	dev
71	155	50	5.73	50	42.4	5.2	2.4	0	2.43	0.3	0.14	3.94	124	98	31.5	321	252	13.4	1.017	3.578	26.1	15.8	0.1	10.5	0.6	9.9	1.8	14	25	65	36		6.4	55	307	4	140	2.17	1.17	1.1	3	female	FALSE	married	non-insurance	GA	FALSE	0	dev
34	177	76	7.72	56.3	39.1	3.6	0.9	0.1	3.02	0.28	0.07	5.09	165	94.3	32.4	344	189	13.9	1.06	3.463	28.9	13.1	0.1	13.5	1.8	11.7	3.6	16	20	73	44	4.59	6.7	103	270	4.4	138	2.4	1.35	1.06	1	male	FALSE	married	insurance	SA	FALSE	0	dev
61	165	73	5.52	68.8	21.4	5.4	4	0.4	1.18	0.3	0.22	4.1	126	89.3	30.7	344	219	13.5	1.025	3.084	28.4	11.9	0.1																		5	male	FALSE	married	non-insurance	GA	FALSE	0	dev
63	169	73.5																																							0	male	missing	missing	insurance	LA	FALSE	0	dev
54	170																																								0	male	FALSE	married	insurance	GA	FALSE	0	dev
46	171	51	8.31	79.41	17.12	2.3	1.1	0.1	1.42	0.19	0.09	4.03	126	96.5	31.3	324	228	13.1	0.992	3.098	33.1	13.4																			0	female	FALSE	married	insurance	GA	FALSE	0	dev
46	164	59	5.89	70.4	25	3.2	1.2	0.2	1.47	0.19	0.07	4.18	116	88	27.8	315	199	11.4	0.849	2.952	27.9	13.7																			1	female	FALSE	married	non-insurance	GA	FALSE	0	dev
28	160	54	5.53	54.8	37.1	6.1	1.8	0.2	2.05	0.34	0.1	4.52	137	92.3	30.3	329	172	13.5	1.025	2.108	30.6	13.3		14.2	3.1	11.1	4.2	12	22	73	42		5.3	63	267	4.2	139				1	female	FALSE	married	insurance	GA	FALSE	0	dev
56	164	72	3.89	45.2	41.4	10	3.1	0.3	1.61	0.39	0.12	3.74	95	85	25.4	299	300	12.5	0.941	3.593	26.7	14.3		4	0.5	3.5	2.5	19	23	71	42	4.8	6.1	65	298	3.9	140				1	female	FALSE	married	non-insurance	GA	FALSE	0	dev
54	165	61	5.88	56.8	36.2	6.1	0.7	0.2	2.13	0.36	0.04	4.11	125	92	30.4	331	210	14.3	1.094	3.185	27.8	16.2	0.1																		8	female	FALSE	married	non-insurance	GA	FALSE	0	dev
66	145	44	4.28	43	43.2	7.9	5.4	0.5	1.85	0.34	0.23	4.22	130	93.6	30.8	329	146	13.2	1	3.786	29.9	15.2	0.1																		1	female	FALSE	married	non-insurance	GA	FALSE	0	dev
47	165	55	3.87	49.1	38	6.7	5.9	0.3	1.47	0.26	0.23	3.71	81	74.7	21.8	292.2	221	14.6	1.12	2.767	27.1	16.9		4				22	18	81	41										15	female	FALSE	married	non-insurance	GA	FALSE	0	dev
64	163	50	5.06	78.8	17	3	1	0.2	0.86	0.15	0.05	3.9	140	106.2	35.9	338	139																								8	male	FALSE	married	non-insurance	GA	FALSE	0	dev
78	168	56																														6.4									0	male	missing	missing	insurance	GA	FALSE	0	dev
77	173	75																														6.1									0	male	missing	missing	insurance	GA	FALSE	0	dev
76	175	69																														7.1									0	male	missing	missing	insurance	GA	FALSE	0	dev
32	175	80																														5.4									0	male	missing	missing	insurance	GA	FALSE	0	dev
29	176	62																														5.2									0	male	missing	missing	insurance	GA	FALSE	0	dev
23	165	51																														4.7									0	female	missing	missing	non-insurance	GA	FALSE	0	dev
41	155	76	5.65	62.3	28.5	7.4	1.6	0.2	1.61	0.42	0.09	4.74	148	93.7	31.2	333	181	10.4	0.92	2.6	29.2	18.8		11.6	2	9.6	2.5	18	17	75	43	4.5	4.6	36	171	3.7	133	2.32	0.96	0.92	1	female	FALSE	married	non-insurance	GA	FALSE	0	dev
69	164	61	3.2	59.1	33.4	5.3	2.2	0	1.07	0.17	0.07	4.48	141	90.8	31.5	346	84	14.6	1.12	2.231	33	17.6																			2	male	FALSE	married	insurance	GA	FALSE	0	dev
53	150	60	6	63	29.7	5.8	1.5	0	1.78	0.35	0.09	4.66	140	90.3	30	333	235	13.2	1	2.095	24.1	13.4		6	0.5	5.5	1.9	33	28	77	42	4.79	5.8	53	278	4	137				2	female	FALSE	married	insurance	GA	FALSE	0	dev
56	165		7.39	64.5	28.4	4.7	2.3	0.1	2.1	0.35	0.17	4.44	139	96.4	31.3	325	171	12.3	0.924	5.13	28	14		19.3	2.5	16.8	4.1	33	27	63	37	6.61	4	51	195	3.4	140	2.13	1.11	1.03	4	female	FALSE	married	insurance	SA	FALSE	0	dev
38	165	60	4.75	74.2	22.9	2.5	0.2	0.2	1.09	0.12	0.01	5.06	140	86.2	27.7	321	321	13	0.983	2.79	32.4	12.9	0.1	16	1.9	14.1	0.7	10	19	79	50	5.1	2.8	44	128	4.5	136	2.41	1.04	1.1	1	female	FALSE	married	insurance	GA	FALSE	0	dev
74	160	54	5.54	62.5	31.9	4.7	0.7	0.2	1.77	0.26	0.04	4.13	128	96.9	31	320	163	13	0.983	4.312	27.9	15.9	0.1	11.6	1.8	9.8	14	18	39	69	39		5.3	58	251	3.4	141	2.2	1.18	1.04	4	female	FALSE	married	insurance	GA	FALSE	0	dev
64	165	67	5.33	72.6	21.8	4.3	1.1	0.2	1.16	0.23	0.06	4.4	125	88.9	28.4	320	125	12.9	0.975	4.246	27.2	13.4	0.1	12.3	2	10.3	4.9	35	27	64	35	11.94	4.5	59	152	3.6	139	2.2	1.39	0.93	12	female	FALSE	married	insurance	GA	FALSE	0	dev
59	160	57	5.18	44.3	47.3	6.8	1.4	0.2	2.45	0.35	0.07	3.83	112	94.8	29.2	309	164	13.8	1.051	2.963	35.2	15.9		12	1.2	10.8	1.9	13	22	62	35	5	4.6	62	211	4	139	2.21	1.2	0.94	1	female	FALSE	married	insurance	NB	FALSE	0	dev
57	168	69	9.33	66.4	26.2	6.3	1.1	0	2.44	0.59	0.1	4.5	147	95.3	32.7	343	166	12.6	0.949	3.758	30.1	12.6	0.1	14.9	3.3	11.6	4	12	20	68	41		6.8	169	288	3.6	140	2.17	0.96	1.12	2	male	FALSE	married	insurance	GA	FALSE	0	dev
45	157	50.5	6.8	63.8	30.1	5	1	0.1	2.05	0.34	0.07	4.39	136	91.3	31	339	188	14	1.068	3.188	30.4	15.1	0.1																		2	female	FALSE	married	insurance	GA	FALSE	0	dev
79	170	70	4.67	66	21.8	8.6	3.4	0.2	1.02	0.4	0.16	4.02	118	89.8	29.4	327	172	14.5	1.111	3.907	27.2	13.1	0.1									6.4									6	male	FALSE	married	insurance	GA	FALSE	0	dev
63	155	50	5.2	69.64	21.7	6	2.34	0.44	1.13	0.31	0.124	4.21	106	82.4	25.2	305.2	339	12.2	0.916	5.903	27.7	13.7										4.8									3	female	FALSE	married	non-insurance	GA	FALSE	0	dev
27	178	109	7.13	64.24	26.5	5.8	3.24	0.34	1.89	0.41	0.234	5.25	153	89	29.1	328	280	11.5	1.01	3.53	23.8	18.6		6				46	27	75	44		3.4	50	504						1	male	FALSE	unmarried	insurance	SA	FALSE	0	dev
62	154		5.83	52.6	38.6	5.5	3.3	0	2.25	0.32	0.19	4.37	139	98.2	31.8	324	210	13.5	1.025	3.357	27.3	12.6		11.5	2.4	9.1	2.6	15	22	70	39	6.7	3.7	58	254	4.5	138	2.52	1.53	1.01	8	female	FALSE	married	insurance	LA	FALSE	0	dev
51	155	66	7.18	59.4	34.1	4	2.2	0.3	2.45	0.29	0.16	4.45	132	88.5	29.7	335	238	11	0.97	2.5	26.2	18.4																			0	female	FALSE	married	non-insurance	GA	FALSE	0	dev
73	175		6.01	67.4	21.6	5.8	5	0.2	1.3	0.35	0.3	4.2	125	91.7	29.8	325	130	14.4	1.102	5.056	31.2	13.1	0.1													3.7	136	2.32	0.94	1	23	male	FALSE	married	non-insurance	GA	FALSE	0	dev
85	155	60	8.38	73.8	19.2	6.2	0.7	0.1	1.61	0.52	0.06	3.95	122	94.9	30.9	325	228	13.5	1.025	3.34	27.2	16.9		8	2.4	5.6	3.9	10	18	62	35	10.1	11.9	81	347	3.4	138	2.41	1.23	0.76	2	female	FALSE	married	insurance	NB	FALSE	0	dev
64	174	89	7.98	71.2	20.9	6.1	1.5	0.3	1.67	0.49	0.12	4.49	132	90.2	29.4	326	244	12.5	0.941	6.01	29.5	13	0.1	6.6	1.6	5	3.5	11	16	61	36	6.5	2.7	79	404	3.9	135	2.36	1.24	1	3	male	missing	married	non-insurance	GA	FALSE	0	dev
40	169	85	9.51	66.2	25.9	6.1	1.7	0.1	2.46	0.58	0.16	5.31	154	84.7	29	342	198	13.5	1.025	3.133	36	15.4	0.1									5.4									2	male	FALSE	married	insurance	GA	FALSE	0	dev
59	165	68	4.9	68.6	25.3	4.7	1.2	0.2	1.24	0.23	0.06	4.27	134	93	31.4	338	256	12.1	0.907	3.546	24.5	14.7	0.1	10.3	2.3	8	4.1	17	26	60	35		4.3	98	419	3.9	137	2.32	1.02	1.02	4	male	FALSE	married	insurance	GA	FALSE	0	dev
71	175	66	4.67	45	48.2	4.5	2.1	0.2	2.25	0.21	0.1	3.91	129	102.3	33	323	137	13.1	0.992	3.767	27.8	16.3	0.1	10.9	3.3	7.6	3.8	11	26	71	40		3.6	90	265	4.2	137	2.37	1.07	0.93	1	male	FALSE	married	non-insurance	SA	FALSE	0	dev
29	178	75	4.62	44.2	45	7.1	3.5	0.2	2.08	0.33	0.16	4.63	148	97	32	330	147	13.8	1.051	2.104	31.5	14.2	0.1																		3	male	FALSE	married	non-insurance	GA	FALSE	0	dev
44	162	47	8.7	69.8	20.8	4.7	4.4	0.3	1.81	0.41	0.38	4.93	112	73.8	22.7	308.2	309	13.1	0.992	3.249	26.6	16.2										4.99									5	female	FALSE	married	non-insurance	GA	FALSE	0	dev
42	160		5.87	62.7	22.8	9	5.3	0.2	1.34	0.53	0.31	4.13	125	94.9	30.3	319	282	13.6	1.18	2.41	41	15.4	0.2	12.4	3.9	8.5	4.7	53	44	66	34		7	47	95	4.3	136	2.31	1.46	0.94	300	female	FALSE	married	insurance	GA	FALSE	1	dev
33	158	60	6.52	56.7	37	4.6	1.5	0.2	2.41	0.3	0.1	4.47	134	90.6	30	331	314	13.7	1.043	3.279	29.1	15.1	0.1	16	1.3	14.7	3.9	12	20	66	39	4.56	4.3	56	242	4.2	138	2.28	1.4	1	1	female	FALSE	married	insurance	GA	FALSE	0	dev
67	172	65	6.51	71.4	16	9.8	2.6	0.2	1.04	0.64	0.17	4.51	142	94.2	31.5	334	148	12.9	0.975	3.972	29.3	14.9	0.1	15.8	2.9	12.9	5.8	12	22	65	35		6	85	241	3.4	137	2.15	0.94	0.94	6	male	FALSE	married	insurance	GA	FALSE	0	dev
74	154	54	3.86	72.2	17.4	8.8	1.6	0	0.67	0.34	0.06	4.08	119	90	29.2	324	173	12.2	0.916	5.024	26.3	15.3	0.1									5.1									2	female	FALSE	married	insurance	GA	FALSE	0	dev
78	160		9.32	82.61	11.22	5.8	0.3	0.1	1.04	0.54	0.03	2.89	64.2	74	22.1	299.2	343	12.6	1.1	3.61	27.7	23.4		10				9	17	74	33		3.4	52	240	3.1	135				0	female	FALSE	married	non-insurance	GA	TRUE	0	dev
26	170	70																																							0	female	FALSE	divorced	non-insurance	GA	FALSE	0	dev
58	165	80	6.33	59.9	31.9	5.2	2.7	0.3	2.02	0.33	0.17	4.79	145	90.6	30.3	334	215	12	0.899	2.996	25.4	15		8.3	1.1	7.2	1.6	27	33	65	39	5.8	4.5	62	270	4.2	133	2.37	1.67	0.91	4	female	FALSE	married	insurance	GA	FALSE	0	dev
58	160	60	6.97	91.01	7.42	2.9	1	0.1	1.62	0.22	0.07	4.34	122	87.9	28.3	322	303	12.3	1.08	2.2	39.5	18.8	0.1	10				8	14	82	37		3.9	59	259	3.7	142				300	female	FALSE	married	non-insurance	GA	TRUE	0	dev
54	160	75	6.97	54.6	38.6	4.4	2.3	0.1	2.69	0.31	0.16	4.01	125	96.5	31.2	323	182	11.8	0.882	4.918	26.1	13.3		7.1	1.6	5.5	3.5	9	21	79	40		12.8	147	430	5.1	136				4	female	FALSE	married	insurance	GA	FALSE	0	dev
62	171	85	8.02	87.8	9.1	3.1	0	0	0.73	0.25	0	4.27	120	83.1	28.1	338	127	13.2	1	7.191	25.2	14.4	0.1																		4	female	FALSE	married	insurance	GA	FALSE	0	dev
45	150	65	7.04	68.1	25.7	4.3	1.8	0.1	1.81	0.3	0.13	4.68	143	89.5	30.6	341	212	13.6	1.034	2.762	29	15.1																			4	female	FALSE	married	insurance	GA	FALSE	0	dev
62	179	75	5.47	65.8	27.4	5.3	1.3	0.2	1.5	0.29	0.07	4.89	140	90.2	28.6	317	212	14.6	1.12	5.751	33	14.8	0.1	9	2.4	6.6	10.9	13	26	63	37	4.8	3.3	77	254	3.8	142	2.34	1.21	0.96	5	male	FALSE	married	insurance	GA	FALSE	0	dev
49	158	80	5.63	62	31.4	5	1.4	0.2	1.77	0.28	0.08	4.89	114	75.1	23.3	311	333	12.5	0.941	3.958	25.9	14	0.1	5.9	1.5	4.4	4.2	12	20	68	42	4.8	5.7	43	268	4.1	134	2.38	1.48	1.05	5	female	FALSE	married	insurance	GA	FALSE	0	dev
75	156	56	7.71	67.4	26.6	3.1	2.6	0.3	2.05	0.24	0.2	4.43	141	96.6	31.8	329	309	13.2	1	3.406	29.1	16.1	0.1	11.6	2	9.6	2	12	22	66	42	6	3.6	92	297	4	142	2.43	1.11	1.01	4	female	FALSE	married	insurance	GA	FALSE	0	dev
71	172	98	4.24	67.5	23.3	5.2	4	0	0.99	0.22	0.17	3.79	126	104.2	33.2	319	80	14.7	1.128	4.109	30.5	12.5	0.1	22.6	6.6	16	7.6	13	20	56	35	5.22	10.9	129	537	4.6	143	2.28	1.45	0.88	11	male	TRUE	married	non-insurance	GA	FALSE	1	dev
52	178	74	8.44	58.5	33.9	5.6	1.8	0.2	2.86	0.47	0.15	4.8	154	94.6	32.1	339	142	12.5	0.941	4.074	28.8	13.6	0.1	7.7	2.2	5.5	3.9	19	22	71	47	4.5	5.3	99	372	4.3	139	2.49	1.15	1.03	4	male	FALSE	married	insurance	GA	FALSE	0	dev
57	170	65	4.51	56.2	36.1	5.5	2	0.2	1.63	0.25	0.09	4.2	126	90.5	30	332	159	13.4	1.017	3.777	30.1	15.5	0.1	21.9	3.6	18.3	21.1	59	31	65	40	6	4.1	75	387	3.3	136	2.42	1.26	0.97	5	male	FALSE	married	insurance	GA	FALSE	0	dev
54	171	76	10.87	65.8	25.7	6.6	1.7	0.2	2.79	0.72	0.18	5.85	179	90.4	30.9	342	247	13.5	1.025	3.513	31.7	13.1	0.1													3.4	141				4	male	FALSE	married	non-insurance	GA	FALSE	0	dev
72	158	55																														5.7									0	female	missing	missing	non-insurance	GA	FALSE	0	dev
51	172	80	6.38	62.3	28.5	5.6	3.4	0.2	1.82	0.36	0.22	5.02	141	86.3	28.1	326	131	14.6	1.12	3.623	27	16.6	0.1																		4	male	FALSE	married	insurance	GA	FALSE	0	dev
53	176	87																														5.9									0	male	missing	missing	insurance	GA	FALSE	0	dev
66	163	61																														8.7									0	male	missing	missing	insurance	GA	FALSE	0	dev
31	165	55																																							0	female	missing	missing	insurance	TIVA	FALSE	0	dev
62	163	70																														5.5									0	female	missing	missing	non-insurance	GA	FALSE	0	dev
46	172	65																														4.9									0	male	missing	missing	insurance	GA	FALSE	0	dev
48	174	66	7.39	70.9	20.8	4.3	3.5	0.5	1.54	0.32	0.26	3.39	104	97.6	30.7	314	361	14	1.068	3.963	26	14.1	0.1	10				17	14	66	40		3.9	74	314	4.4	139				9	male	TRUE	married	non-insurance	GA	FALSE	0	dev
59	167	63																																							4	female	FALSE	married	insurance	GA	FALSE	0	dev
39	177	78	4.69	63.5	27.7	7.7	0.9	0.2	1.3	0.36	0.04	4.42	138	91.9	31.2	340	182	12.6	0.949	2.364	26.5	17	0.1																		5	male	FALSE	married	insurance	GA	FALSE	0	dev
30	190	105	8.45	45.2	46.3	3.7	4.7	0.1	3.911	0.31	0.4	5.971	175.1	85.9	29.3	341	163	11	0.97	3.21	25.9	18.8		15				71	44	81	46		5	95	446	4	140				1	male	FALSE	unmarried	insurance	SA	FALSE	0	dev
45	164	57	5.89	68.9	23.4	4.4	3.1	0.2	1.38	0.26	0.18	4.5	135	90.9	30	330	254	13.4	1.017	4.045	30.7	12.2	0.1																		1	female	FALSE	married	non-insurance	GA	FALSE	0	dev
50	165	69	7.19	62.1	29.8	3.8	4.2	0.1	2.14	0.27	0.3	4.98	108	72.1	21.7	301	317	12.5	0.941	3.42	24.8	13.9																			1	female	FALSE	married	insurance	GA	FALSE	0	dev
30	155	56	5.18	52.8	39	6.8	1	0.4	2.02	0.35	0.05	4.45	133	90.6	29.9	330	262	13.7	1.043	2.631	27.4	13.7	0.1	14.9	2.2	12.7	0.8	15	20	72	43	4.36	6	58	163	3.7	137	2.27	1.01	1.12	1	female	FALSE	married	non-insurance	GA	FALSE	0	dev
57	164	80	5.73	70.5	21.6	6.3	1.4	0.2	1.24	0.36	0.08	4.58	164	100.2	35.8	357	179	12.4	0.932	2.477	27.1	13.2		15.9	3.9	12	5.2	48	50	67	42	5.6	5.2	68	272	3.5	140	2.31	1.14	0.85	8	male	FALSE	married	insurance	GA	FALSE	0	dev
57	156	62	5.27	69.4	22.6	4.6	3.2	0.2	1.19	0.24	0.17	4.58	134	90	29.3	325	222	12.1	0.907	2.975	26.1	14.3	0.1	7.7	1.5	6.2	1.4	18	27	72	44		6.2	77	198	4.9	138	2.59	1.12	0.93	1	female	FALSE	married	insurance	GA	FALSE	0	dev
35	166	61.2	6.39	76.8	18.2	3.6	1.4	0	1.16	0.23	0.09	4.24	135	92.9	31.8	343	182	14.5	1.111	2.801	31.1	13.5		16.8	4	12.8	2.6	12	19	71	43		3.2	55	315	4	136	2.42	1.19	0.9	1	female	FALSE	married	insurance	GA	FALSE	0	dev
64	175		8.19	80.7	9.2	5.6	4.4	0.1	0.75	0.46	0.36	3.07	99	100	32.2	322	215	12.8	1.12	1.05	38.9	16.8		12.4	3.2	9.2		48	31	42	22		4.8	64	112	4.5	135				16	male	FALSE	married	non-insurance	GA	FALSE	0	dev
80	157	64	5.6	51.1	33.5	8.6	5.2	1.6	1.9	0.5	0.3	3.7	122	93.1	33	354	218	13.2	1.017	3.232	27.5	17.1		16.8	5.2	11.6	4.2	6	15	58	33	5.6	4.8	63	184	3.5	135	2.14	1.09	0.85	0	male	FALSE	married	insurance	SA	FALSE	0	dev
71	168	70																														5.7									0	male	missing	missing	insurance	GA	FALSE	0	dev
60	173	83																														5.1									0	male	missing	missing	insurance	GA	FALSE	0	dev
52	170	70																																							0	male	missing	missing	insurance	GA	FALSE	0	dev
24	175	74																														5.1									0	male	missing	missing	insurance	GA	FALSE	0	dev
27	170	77																														4.8									0	male	missing	missing	insurance	GA	FALSE	0	dev
64	155	65	4.56	44.6	50.4	3.3	1.5	0.2	2.3	0.15	0.07	4.84	148	89.3	30.6	343	107	12.8	0.966	4.25	26.8	11.9																			1	female	FALSE	married	non-insurance	GA	FALSE	0	dev
70	154	58	5.46	58.4	30.4	8.1	2.9	0.2	1.66	0.44	0.16	4.32	126	91	29.2	321	242	12.8	0.966	4.038	33.3	15									68.8										13	female	FALSE	married	non-insurance	GA	FALSE	0	dev
47	162	75	4.16	55.1	36.5	6	2.2	0.2	1.52	0.25	0.09	4.37	125	84.7	28.6	338	253	13.6	1.034	2.105	25.7	15.3		14.1	3	11.1	10.5	49	38	75	39		4	63	231	4.1	139				1	female	FALSE	married	non-insurance	TIVA	FALSE	0	dev
59	164	70	5.01	61.1	32.7	5	1	0.2	1.64	0.25	0.05	4.27	138	97.7	32.3	331	158	12.1	0.907	3.741	26.7	13.2	0.1	15.4	1.1	14.3	0.9	15	21	70	44		5.6	58	141	3.5	139	2.34	1.24	1.05	2	female	FALSE	married	insurance	GA	FALSE	0	dev
26	164	61																																							0	female	missing	missing	insurance	TIVA	FALSE	0	dev
54	162	64	5.71	56.3	37.3	4.6	1.6	0.2	2.13	0.26	0.09	4.56	138	90.6	30.3	334	257	12.9	0.975	3.043	29.2	13.9	0.1																		2	female	FALSE	married	insurance	GA	FALSE	0	dev
53	172	72	8.51	82.5	12.2	4.5	0.8	0	1.04	0.38	0.07	5.1	159	91.6	31.2	340	167	13.8	1.051	3.115	26	12.6		6.3	2	4.3	14.1	45	47	63	41	5	4.4	69	224	3.8	135	2.38	1.03	0.9	2	male	FALSE	married	non-insurance	GA	FALSE	0	dev
56	154	57	4.13	54.3	37.5	5.8	2.2	0.2	1.55	0.24	0.09	4.22	133	96.9	31.5	325	146	12.8	0.966	2.592	27.7	13.8		17.9	2.9	15	5.5	27	30	72	42	6.14	5.8	62	234	3.6	141	2.24	0.94	1.12	2	female	FALSE	married	insurance	GA	FALSE	0	dev
71	153	58	5.81	41	48	6	4.8	0.2	2.79	0.35	0.28	4.4	130	93.4	29.5	316	213	12.2	0.916	4.723	31.3	17.1		6.7	1.3	5.4	1.6	15	50	65	40		3.9	83	291	3.7	140	2.39	0.99	0.97	6	female	FALSE	married	insurance	GA	FALSE	0	dev
66	175	73	4.75	62.7	29.7	5.9	1.7	0	1.41	0.28	0.08	4.97	156	94.6	31.4	332	130	12.9	0.975	2.849	23.2	12.4										4.58									2	male	FALSE	married	insurance	GA	FALSE	0	dev
45	158	50	8.96	67.2	25.9	4.7	1.9	0.3	2.32	0.42	0.17	4.76	149	91	31.3	344	190	12.1	0.907	2.582	26	14.6		23.4	4.7	18.7	1.2	10	20	71	42	5.09	6.1	54	242	4.2	138				2	female	FALSE	married	insurance	GA	FALSE	0	dev
57	175	80	5.26	56.8	33.5	6.5	3	0.2	1.76	0.34	0.16	4.6	141	90.9	30.7	337	106	14	1.068	3.194	29.6	14.1	0.1									6.85									2	male	FALSE	married	insurance	GA	FALSE	0	dev
87	155	42																														5.3									0	female	FALSE	married	insurance	LA	FALSE	0	dev
68	160	60	4.48	67.2	24.1	5.8	2.7	0.2	1.08	0.26	0.12	4.41	127	93	28.8	310	133	13.4	1.017	3.526	30	17.3	0.1									5.5									7	female	FALSE	married	insurance	GA	FALSE	0	dev
40	182	82	6.62	56.7	34.9	3.9	4.2	0.3	2.31	0.26	0.28	5.04	162	94.2	32.1	341	133	15.4	1.188	2.413	32.4	15	0.1	17.5	3.3	14.2	3.2	37	33	79	43		4.9	96	332	4.7	140	2.43	1.17	1.06	2	male	FALSE	married	insurance	TIVA	FALSE	0	dev
69	165	80	6.49	41.8	53.2	4	0.8	0.2	3.45	0.26	0.05	4.14	144	101.7	34.8	342	154	12.7	0.958	3.643	27.7	14.1	0.1	11.1	2.6	8.5	5.6	42	33	80	43		7.4	90	421	3.8	140	2.4	0.92	1.12	3	male	FALSE	married	non-insurance	GA	FALSE	0	dev
62	168	67	3.37	59.6	30	8	2.1	0.3	1.01	0.27	0.07	4.13	128	91.5	31	339	186	14.7	1.128	4.187	31.7	17.1		5.2	2.3	2.9	4.9	11	16	56	35	4.4	4.2	87	257	3.5	140	2.21	1.11	0.77	9	male	FALSE	married	non-insurance	SA	FALSE	0	dev
46	188	90	5.16	64.3	30.2	4.1	1.2	0.2	1.56	0.21	0.06	4.41	143	97.3	32.4	333	193	13.7	1.043	4.009	35.6	13.2	0.1									6.23	6	87	289	3.9	139	2.35	1.09	1.12	2	male	TRUE	married	insurance	SA	FALSE	0	dev
76	165	70	4.92	56	34.1	7.1	2.8	0	1.68	0.35	0.14	4.09	124	90.5	30.3	335	206	14	1.068	3.379	31.4	16	0.1	8.1	2.6	5.5	6.5	17	23	60	32		6.6	94	324	4.1	141	2.22	1.05	1.2	2	male	FALSE	married	insurance	GA	FALSE	0	dev
29	180		6.54	65.1	24.2	7.6	2.9	0.2	1.58	0.5	0.19	4.59	131	88	28.5	324	188	13.9	1.06	5.492	24.5	12.5		9	2.6	6.4	4.7	24	19	60	34	4.8	4.3	72	331	3.5	141	2.12	1.18	0.92	9	male	FALSE	unmarried	non-insurance	GA	FALSE	0	dev
41	175	60	6.07	55.1	36.1	7.6	1.2	0	2.19	0.46	0.07	4.97	148	89.9	29.8	331	85	13	0.983	2.906	33.3	13.3	0.1																		2	male	FALSE	married	non-insurance	GA	FALSE	0	dev
29	163	90	12.43	62.94	27.4	7.5	2.14	0.14	3.41	0.931	0.264	5.43	151	83.1	27.8	335	230	11.3	0.99	1.99	27	16		14				64	20	68	37		5.3	63	703	4.2	139				6	male	FALSE	unmarried	insurance	GA	FALSE	0	dev
55	167	49	8.02	77.8	19.1	3.1	0	0	1.7	0.25	0	4.27	120	83.1	28.1	338	127	11	0.815	2.382	30.7	16.5		5.9	0.5	5.4		36	39	58	34		7.6	113	348	3.9	137				17	male	TRUE	unmarried	non-insurance	GA	FALSE	0	dev
39	155	48	4.16	47.2	43.5	4.8	4.3	0.2	1.81	0.2	0.18	4.55	136	89.9	29.9	333	232	13.3	1.008	2.804	28.8	14		4.4	2.2	2.2	1	13	20	66	39	4.5	2.3	76	246	4.2	136				2	female	FALSE	divorced	insurance	GA	FALSE	0	dev
67	155	87	2.86	66.1	26.9	4.9	2.1	0	0.77	0.14	0.06	4.39	142	93.6	32.3	345	127	13.3	1.008	4.082	28	13		20.8	5.7	15.1		37	31			6	6.4	66	283	4	140				1	female	FALSE	married	insurance	GA	FALSE	0	dev
76	151	52	7.8	69.4	17.7	5.9	6.5	0.5	1.38	0.46	0.51	3.98	118	91.5	29.6	324	197	13	0.983	4.081	25.6	13.2	0.1	14.3	4.1	10.2	3.6	20	26	62	36	5.1	3.9	69	213	4.4	137	2.44	1.55	1	3	female	FALSE	married	non-insurance	GA	FALSE	0	dev
44	174	85	9.46	62.3	29	4.3	4.2	0.2	2.74	0.41	0.4	5.17	170	95	32.9	346	148	13.5	1.025	3.177	26.9	13.1		19	3.7	15.3	2.5	32	29	65	43	4.6	4.3	104	353	3.4	131	2.39	0.99	0.91	2	male	TRUE	married	insurance	GA	FALSE	0	dev
49	172	70	5.54	70.2	24.5	4	0.9	0.4	1.36	0.22	0.05	4.35	119	85.5	27.4	320	295	10.9	0.96	2.13	30.8	17.6		5				7	13	79	43	5.71	5.9	62	243						0	female	FALSE	married	non-insurance	GA	FALSE	0	dev
58	162	55	2.73	43.9	46.5	4.4	4.8	0.4	1.27	0.12	0.13	3.98	122	93.2	30.7	329	108	13.5	1.025	3.177	32.8	15.1		7.7	2.1	5.6	18.7	12	22	64	38	4.75	6.6	68	269	3.4	143				2	female	FALSE	married	insurance	GA	FALSE	0	dev
88	152		7.7	77.2	16.1	6.2	0.4	0.1	1.24	0.48	0.03	4.32	130	90.5	30.1	332	110	14.3	1.094	3.881	29.7	12.7		20.1	4.5	15.6	14.8	17	27	64	35	7.5	5.5	85	258	3.9	135	2.34	1.04	0.96	3	female	FALSE	married	insurance	GA	FALSE	0	dev
61	162	65	5.04	58.1	35.3	4.4	1.8	0.4	1.78	0.22	0.09	4.75	146	92	30.7	334	248	12.2	0.916	3.772	27.7	10.3	0.1	11.3	1.7	9.6	1.9	22	27	67	41	5.2	4.2	54	267	3.9	135	2.49	1.11	0.97	1	female	FALSE	married	insurance	GA	FALSE	0	dev
60	158	40	3.65	47.9	42.2	8.2	1.4	0.3	1.54	0.3	0.05	3.9	121	95.1	31	326	122	12.8	0.966	2.07	26	15.9	0.1									4.9									18	female	FALSE	married	insurance	GA	FALSE	0	dev
50	160	60	9.82	72	19	7	2	0	1.87	0.69	0.2	4.39	137	92	31.2	339	223	11.9	0.89	3.157	25.9	14.9										4.96									3	female	FALSE	married	insurance	GA	FALSE	0	dev
33	163	57																																							0	female	missing	missing	non-insurance	TIVA	FALSE	0	dev
42	165	69	7.89	52.3	40.4	5.4	1.9	0	3.19	0.43	0.15	4.49	143	92.9	31.8	343	243	12.1	0.907	2.871	27.1	14.5	0.1	12.1	2.8	9.3	1.6	29	25	66	42	4.81	4.9	56	252	4	138	2.22	1.17	1.02	3	female	FALSE	married	insurance	GA	FALSE	0	dev
35	153	60	8.7	75.11	20.6	3.6	0.6	0.1	1.79	0.31	0.05	4.8	130	81.3	27.1	333	234																								0	female	missing	missing	insurance	TIVA	FALSE	0	dev
70	157	67	6.24	62.7	31.3	4.6	1.1	0.3	1.95	0.29	0.07	4.27	135	95.8	31.6	330	182	14.2	1.085	3.309	29.5	13.3	0.1																		3	female	FALSE	married	insurance	GA	FALSE	0	dev
46	168	56	5.64	70.8	24.1	4.6	0.5	0	1.36	0.26	0.03	4.27	125	89.7	29.3	326	216	13.8	1.051	3.108	33.3	16.3																			9	female	FALSE	married	non-insurance	GA	FALSE	0	dev
53	154	51	5.46	61	35.5	2.2	1.1	0.2	1.94	0.12	0.06	4.52	140	90.9	31	341	225	13	0.983	3.318	27.2	12	0.1									5									1	female	FALSE	married	insurance	GA	FALSE	0	dev
59	165	56																														7.1									0	female	missing	missing	non-insurance	GA	FALSE	0	dev
73	152	62																														5.04									1	female	FALSE	married	insurance	LA	FALSE	0	dev
63	165	59	7.3	80.21	16.72	3	0	0.1	1.22	0.22	0	4.49	148	94.7	33	348	219	14.5	1.111	3.079	26.5	12.3		26				6	13	89	43					4.1	137				2	male	FALSE	married	non-insurance	GA	FALSE	0	dev
28	163	62	6.24	58	34.3	5.3	2.1	0.3	2.14	0.33	0.13	4.68	144	90.4	30.8	340	248	13	0.983	3.826	32.9	13.1																			9	female	FALSE	married	insurance	GA	FALSE	0	dev
57	162	63	4.88	59.8	32	4.1	4.1	0	1.56	0.2	0.2	4.44	138	93.7	31.1	332	194	10.6	0.93	2.5	29.2	19.6	0.1																		3	female	FALSE	married	insurance	GA	FALSE	0	dev
52	168	64	5.98	57.2	36.3	4.5	1.8	0.2	2.17	0.27	0.11	4.32	129	91.2	29.9	327	215	10.9	0.96	3.53	26.2	17.9		12.9	3.3	9.6	21.4	14	26	71	40	6	4	69	182	4.2	139	2.25	1.07	1.05	3	female	FALSE	married	insurance	NB	FALSE	0	dev
69	153	48	7.18	68.5	24.5	3.5	3.2	0.3	1.76	0.25	0.23	4.08	127	93.9	31.1	332	184	13	0.983	4.546	29.4	12.6																			5	female	FALSE	married	non-insurance	GA	FALSE	0	dev
73	175	70	7.1	73.9	20.1	4.9	1.1	0	1.43	0.35	0.08	4.35	137	92.2	31.5	342	171	12.7	0.958	6.273	28.5	12.2	0.1	12.3	2.5	9.8	8.6	29	34	63	35		7.6	78	378	3.8	135	2.4	1.07	0.9	4	male	FALSE	married	non-insurance	GA	FALSE	0	dev
34	161	65	5.57	60.2	31.2	5	3.4	0.2	1.74	0.28	0.19	4.61	140	90.7	30.4	335	208	10	0.88	2.04	30.4	18.5	0.1																		4	female	FALSE	married	insurance	GA	FALSE	0	dev
65	167	68	5.24	62.9	34	2.9	0.2	0	1.78	0.15	0.01	4.62	137	89.4	29.7	332	208	12.5	0.941	3.876	25.5	13.4																			6	female	FALSE	married	insurance	GA	FALSE	0	dev
64	172	79	5.36	60.8	31.3	4.7	2.8	0.4	1.68	0.25	0.15	4.62	139	90	30.1	334	234	11.6	0.865	4.015	26.2	13.5										5.9									5	female	FALSE	married	insurance	GA	FALSE	0	dev
300	176	73	3.51	47.8	41.6	8	2.3	0.3	1.46	0.28	0.08	3.57	108	94.1	30.3	321	121	14.9	1.145	3.743	31.8	17.7	0.1	24	7.6	16.4	8.3	25	35	57	31		4.6	84	263	4	139	2.04	1.04	1.08	21	male	FALSE	married	insurance	GA	FALSE	0	dev
70	165	75	6.29	63	30.5	3.8	2.5	0.2	1.92	0.24	0.16	4.2	125	92.1	29.8	323	243	13.1	0.992	3.479	24.8	13.1	0.1																		6	female	FALSE	married	insurance	GA	FALSE	0	dev
76	158	58	4.3	63.7	30.2	4.7	1.4	0	1.3	0.2	0.06	4.09	130	95.6	31.8	332	102	13.1	0.992	4.421	26.9	13.1	0.1	11.5	3	8.5	5.8	25	28	68	43	4.3	3.9	63	253	4.5	137	2.42	1.35	1	6	female	FALSE	married	non-insurance	GA	FALSE	0	dev
65	168	55	8.13	68.5	23	6.9	1.5	0.1	1.87	0.56	0.12	3.78	116	93.7	30.7	328	214	12.7	0.958	3.572	28.9	15.4	0.1	3.7	3.4	0.3	2.7	14	19	52	33	4.3	8.5	91	94	3.9	135	2.14	1.33	0.99	14	male	FALSE	married	insurance	GA	FALSE	0	dev
57	158	69	5.59	47.8	46.7	3.2	2.1	0.2	2.61	0.18	0.12	3.82	120	98.2	31.4	320	190	11.4	1	2.76	34.2	16.8	0.1									5.9									4	female	FALSE	married	insurance	GA	FALSE	0	dev
77	163	70	5.37	82.5	11.4	5.2	0.7	0.2	0.61	0.28	0.04	4.16	133	96.2	32	333	171	13	0.983	3.566	25.5	12.9	0.1																		6	female	FALSE	married	non-insurance	GA	FALSE	0	dev
63	168	65																																							0	female	missing	missing	insurance	GA	FALSE	0	dev
73	175	71	7.09	61.3	17.9	7.9	12.6	0.3	1.27	0.56	0.89	3.3	98	91.8	29.7	323	259	12.4	0.932	5.965	28.6	12.6	0.44	28.6	14.3	14.3	4	26	26	58	29	5	4.1	113	290	3.5	134	2.19	0.96	1.04	14	male	FALSE	married	insurance	GA	FALSE	0	dev
55	160	67	4.45	41.9	52.1	3.8	2	0.2	2.32	0.17	0.09	4.2	136	94	32.4	344	165	10.1	0.89	3.61	25.5	18.2	0.1									6.5									4	female	FALSE	married	insurance	GA	FALSE	0	dev
78	156	58																														5.5									0	female	missing	missing	insurance	GA	FALSE	0	dev
58	174	74																														5.6									0	male	missing	missing	insurance	GA	FALSE	0	dev
52	160	42																														5.7									0	female	missing	missing	insurance	GA	FALSE	0	dev
48	159	50																														5.3									0	female	missing	missing	insurance	GA	FALSE	0	dev
42	163	62																														5.5									0	female	missing	missing	non-insurance	GA	FALSE	0	dev
37	160	46	5.07	66.2	24.9	4.9	3.6	0.4	1.26	0.25	0.18	3.55	104	91.5	29.3	320	161	10.7	0.94	2.6	31.7	17.6																			4	female	FALSE	married	non-insurance	GA	FALSE	0	dev
65	167	55	5.01	64.7	30.9	3.6	0.6	0.2	1.55	0.18	0.03	4.6	141	94.1	30.7	326	199	10.4	0.92	3.14	26.4	17.4	0.1	7	2.7	4.3	1.9	14	22	72	46	5.1	4.8	37	181	4.6	137	2.63	1.21	1.03	4	female	FALSE	married	insurance	GA	FALSE	0	dev
64	165	60	5.58	58.6	36.7	3.6	1.1	0	2.05	0.2	0.06	4.78	142	90	29.7	330	125	13	0.983	2.975	31.3	12.9		15.7	3.3	12.4		25	25			5.7	4.5	57	255	3.9	137				1	female	FALSE	married	insurance	GA	FALSE	0	dev
42	165	59	7.71	56.9	33.7	4.9	4.2	0.3	2.6	0.38	0.32	4.7	131	86.6	27.9	322	277	9.6	0.85	2.33	28.2	17.8		8.4	2.1	6.3	3.1	7	16	70	40	5.53	6	63	187	3.5	137				4	female	FALSE	married	insurance	GA	FALSE	0	dev
71	155	57	6.97	60.3	33.7	4.4	1.3	0.3	2.35	0.31	0.09	3.97	123	93.7	31	331	191	12.5	0.941	3.92	23.8	12.3	0.1	10	1.8	8.2	3.7	15	28	75	38										6	female	FALSE	married	insurance	GA	FALSE	0	dev
62	166	63	5.69	63.9	24.3	6.5	4.6	0.7	1.38	0.37	0.26	4.44	145	97.7	32.7	334	175	12.4	0.932	4.12	28.5	13		16.8	2.7	14.1	5.5	17	28	72	43	6.2	3.3	80	385	4.2	138	2.56	1.17	0.95	1	male	FALSE	married	insurance	SA	FALSE	0	dev
62	162	66	3.7	51.8	43.8	4.1	0.3	0	1.62	0.15	0.01	4.35	135	92.9	31	334	218	12	0.899	2.816	23.7	13.8	0.3																		1	female	FALSE	married	insurance	GA	FALSE	0	dev
35	155	52	7.75	69.8	22.2	5.2	2.5	0.3	1.72	0.4	0.19	4.27	131	94.1	30.7	326	221	11	0.97	2.02	25.2	19.2																			0	female	missing	missing	non-insurance	GA	FALSE	0	dev
42	163	51	4.85	52.6	41.9	4.3	1	0.2	2.03	0.21	0.05	4.49	140	96.4	31.2	323	170	10.1	0.89	1.99	24.5	19.6		10				9	17	86	48		4.5	62	228						1	female	FALSE	married	insurance	GA	FALSE	0	dev
56	177	80	6.53	58.2	34.5	3.7	3.4	0.2	2.25	0.24	0.22	5.26	158	89.4	30	336	175	12.4	0.932	4.258	29.2	11.6	0.1	7.5	1.3	6.2	2.4	17	20	68	45		3.9	80	295	4	136	2.48	0.97	1.03	1	male	missing	married	insurance	GA	FALSE	0	dev
38	155	58	5.46	64.1	27.5	4.8	2.9	0.7	1.5	0.26	0.16	4.45	99	75.3	22.2	296	382	10.5	0.92	1.89	34.8	18.3																			4	female	FALSE	married	insurance	GA	FALSE	0	dev
61	167	58	6.68	64	30.4	3.7	1.9	0	2.03	0.25	0.13	4.15	131	92.8	31.6	340	225	12.7	0.958	4.073	29.9	13.5	0.1									4.8									6	female	FALSE	married	insurance	GA	FALSE	0	dev
46	173	89	9.31	63.2	30.8	4.3	1.4	0.3	2.87	0.4	0.13	5.41	156	86.3	28.8	334	239	12.9	0.975	4.368	27.5	12		5.5	1.7	3.8		27	25			5.4	3.9	58	290	4.3	136				1	male	FALSE	married	insurance	NB	FALSE	0	dev
60	158	66	6.2	61.9	33.7	2.7	1.5	0.2	2.09	0.17	0.09	4.74	130	86.5	27.4	317	233	11.2	0.832	4.302	22.7	12.9	0.1	7.8	2.1	5.7	0.7	31	24	70	41		3.8	64	207	3.8	136	2.37	1.35	1.03	1	female	FALSE	married	insurance	GA	FALSE	0	dev
62	165	51	5.37	73.8	14.7	6.3	5.2	0	0.79	0.34	0.28	4.14	131	99.3	31.6	319	184	11.7	1.03	5.35	32.3	18.5										5.02									4	male	FALSE	married	non-insurance	GA	FALSE	0	dev
59	160	69	5.39	60.6	34.5	3	1.7	0.2	1.86	0.16	0.09	4.46	137	92.2	30.7	333	163	12.7	0.958	3.74	28.3	12.8		8.6	2.3	6.3	1.7	21	22	68	43	5.24	5.5	53	317	3.8	141	2.36	1.22	1.28	5	female	FALSE	married	non-insurance	GA	FALSE	0	dev
18	166	67	6.15	53.1	38.7	7	1	0.2	2.38	0.43	0.06	4.74	134	86.5	28.3	327	215	12.5	0.941	3.516	29.6	11.8										4.9									1	female	FALSE	unmarried	non-insurance	GA	FALSE	0	dev
46	155	61	4.96	57.1	35.3	6	1.4	0.2	1.75	0.3	0.07	3.61	93	84.5	25.8	305	319	11.3	0.99	2.6	33.2	18.2		4.9	1.5	3.4	1.6	11	19	66	35	5.12	6.4	72	178	4.2	136				4	female	FALSE	married	non-insurance	GA	FALSE	0	dev
68	169	68	8.98	58.9	28.4	5.5	7	0.2	2.55	0.49	0.63	4.42	134	91.6	30.3	331	224	13.5	1.025	5.097	29.8	13.4	0.1	9	1.7	7.3	10.6	17	31	67	35										6	male	FALSE	married	insurance	GA	FALSE	0	dev
57	162	68	5.48	69.6	25	4.9	0.5	0	1.37	0.27	0.03	4.38	134	90.4	30.6	338	231	13.1	0.992	6.557	28.5	11.6		10				3	13	79	41	5.4	5.2	57	305	4.6	142				1	female	FALSE	married	non-insurance	GA	FALSE	0	dev
26	170	64																																							0	female	missing	missing	non-insurance	GA	FALSE	0	dev
66	152	56																														6.3									0	female	FALSE	married	insurance	GA	TRUE	0	dev
65	155	70	5.7	62	29.8	5.4	2.6	0.2	1.7	0.31	0.15	4.95	155	93.9	31.3	333	163	14.1	1.077	3.522	27.4	12.6		8.4	2.6	5.8	1.2	12	16	71	43	5.1	3.2	76	255	3.6	139	2.25	1.34	0.95	7	female	FALSE	married	non-insurance	GA	FALSE	0	dev
56	165	62	4.57	49.9	40.9	4.6	3.9	0.7	1.87	0.21	0.18	4.81	138	86.7	28.7	331	211	12.3	0.924	3.977	30.6	13.8	0.1	7.9	1.6	6.3	0.8	15	20	74	44	5.1	3.8	62	231	4.3	138	2.49	1.38	1.01	1	female	FALSE	married	insurance	GA	FALSE	0	dev
50	170	56	5.98	43.7	43.3	7.7	4.8	0.5	2.59	0.46	0.29	3.62	112	93.4	30.9	331	189	13.4	1.017	3.094	31.4	14.7	0.1	3.8	1.6	2.2	1.2	37	37	59	33	4.5	2.9	68	229	4.6	139	2.28	1.32	0.85	6	female	FALSE	married	non-insurance	GA	FALSE	0	dev
64	168	65	7.28	74.6	14.6	9.3	1.4	0.1	1.06	0.68	0.1	4.72	134	87.1	28.4	326	219	11.7	1.03	6.31	31.7	16.4	0.4	14.9	3.3	11.6	1.4	17	27	64	36	4.5	4.4	59	195	4	135	2.31	1.29	0.95	4	male	FALSE	married	non-insurance	GA	FALSE	0	dev
65	162	70	5.83	57.9	34.5	4.5	2.9	0.2	2.01	0.26	0.17	4.64	141	90.7	30.4	335	168	10.2	0.9	2.94	30	18.1		10.5	2.7	7.8	5.1	24	24	60	35	5.27	4.5	56	217	3.5	138	2.19	1.29	0.99	5	female	FALSE	married	insurance	GA	FALSE	0	dev
34	164	52	5.29	62.2	29.5	4.7	3	0.6	1.56	0.25	0.16	4.36	142	96.6	32.6	337	122	15	1.154	2.519	33.2	15.3																			1	female	FALSE	married	non-insurance	TIVA	FALSE	0	dev
44	160	65	5.13	65.1	29.2	4.1	1.4	0.2	1.5	0.21	0.07	4.27	127	90.4	29.7	329	242	11.8	0.882	2.978	27.3	14.1		12.7	2.4	10.3	5.1	46	31	64	37	4.92	5.6	55	231	3.5	137				1	female	FALSE	married	insurance	GA	FALSE	0	dev
60	176	76	7.08	62.6	25.4	4.8	6.8	0.4	1.8	0.34	0.48	4.89	149	90.6	30.5	336	165	10.7	0.94	2.5	33.8	18.2	0.1																		5	male	FALSE	married	insurance	GA	FALSE	0	dev
47	160	50	9.5	59.1	32.7	5.4	2.1	0.7	3.11	0.51	0.2	4.4	124	89.3	28.2	316	296	10.2	0.9	2.82	22.5	16																			4	female	FALSE	married	insurance	GA	FALSE	0	dev
64	162	62	6.41	77.8	16.2	5	0.8	0.2	1.04	0.32	0.05	4.82	147	94.6	30.5	322	226	11.1	0.824	4.169	28.8	12.6	0.1	22.8	3.7	19.1	12.1	47	21	76	49	7.5	4.8	59	237	3.9	136	2.66	1.56	1.09	2	female	FALSE	married	insurance	GA	FALSE	0	dev
68	170	83	3.23	60.4	30.3	6.5	2.5	0.3	0.98	0.21	0.08	4.64	149	93.1	32.1	345	132	11.6	1.02	2.82	31.4	17.4	0.1																		5	male	FALSE	married	non-insurance	GA	FALSE	0	dev
56	160	55	4.31	50.6	44.1	3.9	1.2	0.2	1.9	0.17	0.05	4.2	126	92.9	30	323	149	14.1	1.077	3.161	31.3	14.6		16.5	4	12.5	4.9	23	24	66	40		6	55	154	3.8	140				1	female	FALSE	married	insurance	TIVA	FALSE	0	dev
39	152		7.08	62.1	31.9	4.8	1.1	0.1	2.26	0.34	0.08	4.59	137	91.7	29.8	325	197	12.7	0.958	3.087	27	14.8		8.9	1.5	7.4	5.2	12	21	60	34	4.2	3.9	56	204	3.7	135	2.31	1.25	1.01	1	female	FALSE	married	non-insurance	GA	FALSE	0	dev
33	176	115	10.6	58.3	36.3	3.8	1.4	0.2	3.85	0.4	0.15	5.28	158	87.9	29.9	341	290	12.9	0.975	2.435	31.2	15.3	0.1	22.2	4.7	17.5	2	70	41	73	45	5.59	6.6	95	423	4.2	139	2.39	1.15	1.18	1	male	FALSE	married	insurance	GA	FALSE	0	dev
26	166	48	6.03	71.7	21.6	5.3	1.2	0.2	1.3	0.32	0.07	4.27	129	90.9	30.2	332	227	11.2	0.98	1.58	24.6	19.8		11				6	14	77	43		3.8	62	290						1	female	FALSE	married	insurance	GA	FALSE	0	dev
45	160	53	4.71	64.8	29.5	5.1	0.6	0	1.39	0.24	0.03	4.31	115	87.2	26.7	306	269	13.6	1.034	2.742	29.2	16.8		10.8	1.3	9.5	1.6	7	16	70	36		5.7	61	173	4.2	140				2	female	FALSE	married	insurance	GA	FALSE	0	dev
46	158	56.5	4.89	61.6	32.9	3.7	1.6	0.2	1.61	0.18	0.08	4.56	131	90.1	28.7	319	143	12.9	0.975	2.971	25.4	13.2																			2	female	FALSE	married	non-insurance	GA	FALSE	0	dev
60	153	60																																							0	female	missing	missing	non-insurance	GA	FALSE	0	dev
38	163	54	4.52	62	33.8	3.1	0.9	0.2	1.53	0.14	0.04	4.24	120	87.5	28.3	323	170	14.2	1.085	3.819	32.4	13.4		7.1	2.1	5	3.5	15	27	68	42	4.3	3.3	60	204	3.5	136	2.34	1.23	0.94	2	female	FALSE	married	insurance	GA	FALSE	0	dev
64	160	42.5	3.98	45.9	44.5	6.8	2.5	0.3	1.77	0.27	0.1	3.57	101	87.4	28.3	324	163	12.4	0.932	3.222	26.9	16		11.9	1.4	10.5	2.7	13	18	54	34	4.6	4.9	66	237	3.5	138	2.19	1.37	0.83	8	female	FALSE	married	insurance	GA	FALSE	0	dev
72	170	60																														5									0	male	missing	missing	non-insurance	GA	FALSE	0	dev
65	176	77	13.42	87.6	6.38	6.02	0	0	0.86	0.81	0	4.272	136	92.3	31.84	344.8	172.3	11.4	1	2	29.2	24		25.5	6.4	19.1	8	38	65	69	41		2.9	53	217	3.2	133	2.25	0.71	0.92	0	male	missing	missing	non-insurance	GA	FALSE	0	dev
84	176	84																														6.6									0	male	missing	missing	insurance	GA	FALSE	0	dev
69	160	45																														5.2									0	male	missing	missing	non-insurance	GA	FALSE	0	dev
57	174	85																														6.6									0	male	missing	missing	insurance	GA	FALSE	0	dev
78	176	64	4.79	63.6	27.6	6.9	1.7	0.2	1.32	0.33	0.08	4.5	139	95.3	30.9	324	170	11.4	1	2.46	33.8	16.6		14.7	3.1	11.6	2.2	13	21	61	36	5.37	5.4	69	180	4.3	141	2.26	1.02	1.17	6	male	FALSE	married	insurance	SA	FALSE	0	dev
29	175	91																														8									0	male	missing	missing	insurance	GA	FALSE	0	dev
26	165	78																																							0	male	missing	missing	non-insurance	GA	FALSE	0	dev
66	175	64																														5									0	male	missing	missing	non-insurance	GA	FALSE	0	dev
48	158	67	5.46	48.7	43.2	6.6	1.1	0.4	2.36	0.36	0.06	4.38	139	94.5	31.7	336	255	13.7	1.043	2.509	31.4	15.7	0.1	9.5	2.4	7.1	1.4	14	21	68	40	4.75	4.9	63	231	3.6	140	2.28	1.39	1.09	2	female	FALSE	married	insurance	GA	FALSE	0	dev
65	154	43	3.94	65.7	27.4	6.3	0.3	0.3	1.08	0.25	0.01	4.08	113	86.3	27.7	321	190	13.3	1.008	3.367	26.2	15.6	0.1	8.2	1.6	6.6	3.3	12	32	60	36	4.8	4	59	182	4	139	2.31	1.28	0.93	2	female	FALSE	married	non-insurance	GA	FALSE	0	dev
44	164	76	6.42	67.3	27.3	4.8	0.6	0	1.75	0.31	0.04	4.71	142	88.3	30.1	341	229	12.1	0.907	3.399	29.1	12.9	0.1	7.7	1.9	5.8	6	28	23	73	44	5.1	4.5	72	334	4.1	135	2.53	1.49	0.97	2	female	FALSE	married	insurance	GA	FALSE	0	dev
63	168		7.2	78.4	14.9	6.7	0	0	1.07	0.48	0	4.3	130	90.9	30.2	332	164	10.6	0.93	3.44	22	17		12.1	1.8	10.3	0.9	19	26	57	33		4.4	73	187	3.6	135	2.15	0.8	0.89	5	male	FALSE	married	non-insurance	GA	FALSE	0	dev
52	157	55	5.88	56.5	35.7	5.1	2.2	0.5	2.1	0.3	0.13	4.69	137	91.3	29.2	320	227	13.5	1.025	2.162	33.8	16		6.7	1.5	5.2	7.1	15	20	67	40	5.16	6.7	62	284	3.8	138				2	female	FALSE	married	non-insurance	TIVA	FALSE	0	dev
62	162	60	8.47	65.5	31.4	2.4	0.7	0	2.66	0.2	0.06	4.54	135	89.9	29.7	331	213	11.9	0.89	3.787	29.3	13.6																			2	female	FALSE	married	insurance	GA	FALSE	0	dev
50	167	64	7.74	66.7	26.2	4.3	2.7	0.1	2.03	0.33	0.21	4.46	142	96.9	31.8	329	376	14.7	1.128	3.7	31.7	12.2		11.2	2.3	8.9	1.7	10	26	68	39	4.37	4.1	57	125	4.2	141				1	female	FALSE	married	insurance	GA	FALSE	0	dev
49	170	65	6.38	66.9	25.2	6	1.6	0.3	1.61	0.38	0.1	4.99	98	67.3	19.6	292.2	490.1	14	1.068	3.641	25.3	14	0.1	10	0.9	9.1	4	22	23	65	35										8	male	TRUE	married	non-insurance	GA	FALSE	0	dev
45	159	56	4.91	49.6	36.5	4.1	9.6	0.2	1.79	0.2	0.47	4	114	88.8	28.5	321	282	13.5	1.025	3.703	29.3	11.8		9.1	1.7	7.4	2.5	10	16	71	37		3.6	62	203	4.2	139				2	female	FALSE	married	insurance	GA	FALSE	0	dev
59	170	76	6.68	67	28.9	3.1	0.9	0.1	1.93	0.21	0.06	4.63	141	94	30.5	324	239	12.7	0.958	4.268	27.3	12.6	0.1																		2	male	FALSE	married	non-insurance	GA	FALSE	0	dev
55	167	60	4.64	53.1	39.2	6	1.7	0	1.82	0.28	0.08	4.27	134	96	31.4	327	235	12.2	0.916	3.709	25.3	12		17.3	1.3	16	2.9	16	38	70	42	4.9	4.2	65	231	4	138	2.56	1.42	0.95	1	female	FALSE	married	insurance	GA	FALSE	0	dev
84	155		7.63	72.7	21.6	4.7	0.9	0.1	1.65	0.36	0.07	3.35	101	91	30.1	331	149	13.5	1.025	4.058	29.4	12.9		10.2	1.3	8.9	5.1	12	26	74	32	6.03	10.1	123	439	4.2	139	2.21	1.24	1.03	1	female	FALSE	married	non-insurance	LA	FALSE	0	dev
59	178	104	6.09	62.7	29.6	5.9	1.5	0.3	1.8	0.36	0.09	4.91	146	87.6	29.7	340	200	12.2	0.916	2.576	27.3	13.8	0.1																		3	male	FALSE	married	insurance	LA	FALSE	0	dev
28	174	73	8.24	69.3	21.8	4.4	4.1	0.4	1.8	0.36	0.34	5.07	134	83	26.4	318	295	13.6	1.034	5.576	32.9	12		22	4.9	17.1	1.7	10	18	73	43	3.5	4	67	288	4.3	135	2.5	1.29	0.94	2	female	FALSE	married	insurance	GA	FALSE	0	dev
70	176	79	5.54	68	21.7	9.4	0.7	0.2	1.2	0.52	0.04	3.91	128	97.7	32.7	335	171	15.7	1.214	2.576	36.9	13.8	0.1																		2	male	FALSE	married	insurance	GA	FALSE	0	dev
38	166	69	7.63	83.4	14.8	1.4	0.4	0	1.13	0.11	0.03	4.8	152	94.8	31.7	334	173	13.5	1.025	4.665	41.4	12.9	0.1	10.7	2.5	8.2	3.2	37	24	66	40	4.5	2.6	78	313	4.4	136	2.5	1.26	0.97	3	male	FALSE	married	insurance	GA	FALSE	0	dev
42	158	60	4.19	49.4	42.5	6.7	1.2	0.2	1.78	0.28	0.05	3.47	111	98.6	32	325	217	14.2	1.085	2.905	32.9	15.5		9.1	2.6	6.5		10	18	65	39		5	54	175	3.9	141				1	female	FALSE	married	insurance	TIVA	FALSE	0	dev
22	160	61	5.6	50	45.4	3.9	0.7	0	2.54	0.22	0.04	3.93	125	97.5	31.8	326	218	13.9	1.06	3.056	30	14.8										4.55									1	female	FALSE	unmarried	insurance	GA	FALSE	0	dev
54	161	50	4.94	81.11	12.82	5.9	0	0.2	0.632	0.29	0	4.42	137	91.6	31	338	130	12.5	0.941	3.841	32.9	13.4	0.1									5.3									3	female	FALSE	married	insurance	GA	FALSE	0	dev
62	158	72	4.57	61.9	32.4	3.3	2.2	0.2	1.48	0.15	0.1	4.92	148	87.8	30.1	343	161	12.2	0.916	3.461	31.3	12.1		9.1	1.8	7.3	0.6	12	21	61	37	5.6	2.8	62	152	4	137	2.35	1.02	0.95	3	female	FALSE	married	insurance	GA	FALSE	0	dev
82	158	54	5.8	56.8	36.7	5.5	1	0	2.13	0.32	0.06	4.18	129	95.2	30.9	324	175	12.9	0.975	4.671	32.5	15.1										5.22									3	female	FALSE	missing	insurance	GA	FALSE	0	dev
80	155	44	3.84	71.8	20.1	6.8	1	0.3	0.77	0.26	0.04	4.2	138	99.3	32.9	331	97	13.4	1.017	2.481	33.1	17.9	0.1	19.6	5.2	14.4	6.6	84	89	72	42	6.2	4.7	53	251	4.1	137	2.43	1.33	0.97	3	female	FALSE	married	non-insurance	LA	FALSE	0	dev
37	165	57	1.85	40.6	55.1	3.8	0.5	0	1.02	0.07	0.01	4.49	123	87.1	27.4	315	122	12.8	0.966	3.657	32.5	14.6		4.1	1.8	2.3	3	17	24	70	38	4.79	4.4	65	168	3.6	140				1	female	FALSE	married	non-insurance	GA	FALSE	0	dev
27	166	59	4.67	66.4	28.9	4.1	0.4	0.2	1.35	0.19	0.02	4.31	136	94	31.6	336	215	15.2	1.171	2.553	31.9	13.3		22.9	5.8	17.1		9	19			4.8	2.6	48	176	4.1	135				1	female	FALSE	married	insurance	GA	FALSE	0	dev
50	172	60	4.01	30.4	56.6	5.5	7	0.5	2.27	0.22	0.28	4.16	129	94	31	330	186	13	0.983	1.981	33.8	13.6																			2	female	FALSE	married	insurance	GA	FALSE	0	dev
21	158	60																																							0	female	missing	missing	non-insurance	GA	FALSE	0	dev
61	155	52	3.98	64.3	29.1	5.5	0.8	0.3	1.16	0.22	0.03	4.16	130	95.2	31.3	328	187	12.1	0.907	3.707	32.1	12.2		11.9	3.7	8.2	14.5	33	36	60	40		3.6	50	186	3.7	138	2.44	1.25	0.97	1	female	FALSE	married	insurance	GA	FALSE	0	dev
77	158	59	6.74	67.3	23	7.7	1.6	0.4	1.55	0.52	0.11	4.31	130	86.5	30.2	349	222	13.4	1.017	4.432	30.5	11.9										5.67									9	female	FALSE	married	insurance	GA	FALSE	0	dev
40	157	50	10.56	73.71	21.3	4.2	0.6	0.2	2.25	0.44	0.06	3.91	127	95.9	32.5	339	285							5				20	20	89	46		3.5	39	256	4	139				0	female	FALSE	married	insurance	GA	FALSE	0	dev
60	170	70	5.86	47.5	42.5	5.5	4.3	0.2	2.49	0.32	0.25	4.85	151	92.2	31.1	338	204	13.4	1.017	3.961	29.2	12.5	0.1									5.3									3	male	TRUE	married	insurance	GA	FALSE	0	dev
61	151	53	8.32	77.3	18.3	4.2	0.1	0.1	1.52	0.35	0.01	4.33	139	96.1	32.1	334	234	14.1	1.077	2.901	34.2	12.9	0.1																		2	female	FALSE	married	insurance	GA	FALSE	0	dev
55	174	72	6.79	70.1	18	6.2	5.6	0.1	1.22	0.42	0.38	4.37	129	89.5	29.5	330	418	12.2	0.916	5.95	26.8	12.1		8.5	1.9	6.6	7.7	9	16	68	36	6.16	5.7	63	232	4.6	132	2.35	1.52	1.16	23	male	FALSE	married	insurance	GA	TRUE	0	dev
25	160	45	8.2	66.6	28.3	4	1	0.1	2.32	0.33	0.08	4.09	123	90.7	30.1	332	269	14.2	1.085	2.426	34	15.7		18.2	3	15.2	5.5	16	11	70	41	3.93	7.8	51	199	4.1	138				4	female	FALSE	married	insurance	GA	FALSE	0	dev
62	164	70	4.7	64.9	28.5	5.1	1.5	0	1.34	0.24	0.07	3.17	94	91.8	29.7	323	164	14.4	1.102	7.094	31.7	11.1										5.86									4	female	FALSE	married	insurance	GA	FALSE	0	dev
51	175	72	6.87	70	23.4	3.9	2.3	0.4	1.61	0.27	0.16	5.94	179	90.9	30.1	331	143	13.2	1	4.072	30.1	10.5		10.3	3.1	7.2	4.1	42	26	74	43	7.4	5.1	110	254	4.4	135	2.58	1.24	0.9	3	male	FALSE	married	non-insurance	GA	FALSE	0	dev
40	172	63	4.94	60.1	32.4	4.5	2.8	0.2	1.6	0.22	0.14	4.09	127	94.9	31.1	327	172	13.3	1.008	2.162	28.7	15.7																			4	female	FALSE	divorced	non-insurance	GA	FALSE	0	dev
62	182	75	8.54	64.6	25.1	6.1	4	0.2	2.14	0.52	0.34	3.59	115	97.2	32	330	301	12.8	0.966	5.93	27	14.5		4.2	1.7	2.5	6.4	17	21	60	31		5	61	341	4.1	135	2.39	1.53	0.67	300	male	FALSE	married	insurance	GA	FALSE	0	dev
41	171	72	6.02	67.6	24.1	6.5	1.5	0.3	1.45	0.39	0.09	4.21	134	99.5	31.8	320	136	11.5	1.01	2.5	32.4	16.2		21.1	7.1	14	1.6	16	25	61	36	4.97	4.5	74	174	3.6	142	2.18	1.2	1.06	10	male	FALSE	married	non-insurance	GA	FALSE	0	dev
31	155	52																																							0	female	missing	missing	insurance	TIVA	FALSE	0	dev
55	167	56	4.71	66.4	27	5.1	1.3	0.2	1.27	0.24	0.06	4.46	146	97.1	32.7	337	214	13.1	0.992	2.774	29	11.5	0.1																		4	male	FALSE	married	insurance	GA	FALSE	0	dev
62	160	66	7.65	52	43.4	3.3	0.9	0.4	3.32	0.25	0.07	4.58	141	89.7	30.8	343	205	12.4	0.932	2.923	25.8	11.7	0.1																		5	female	FALSE	married	non-insurance	GA	FALSE	0	dev
66	158	62	4.3	71.7	22.3	5.1	0.7	0.2	0.96	0.22	0.03	4.57	144	93.2	31.5	338	220	13.2	1	4.17	25.3	11.8	0.1																		4	female	FALSE	married	insurance	GA	FALSE	0	dev
52	160	60	6.61	70	23.3	5	1.4	0.3	1.54	0.33	0.09	5.02	150	87.3	29.9	342	247	12.8	0.966	2.788	30.5	12	0.1	5.6	2	3.6	0.9	16	21	68	42	5.8	2.4	54	227	3.9	137	2.69	0.96	0.97	3	female	FALSE	married	insurance	GA	FALSE	0	dev
26	166	88	7.56	56.2	36.1	6	1.6	0.1	2.73	0.45	0.12	4.43	138	93.2	31.2	334	257	13.2	1	3.373	30.8	13																			7	female	FALSE	unmarried	insurance	GA	FALSE	0	dev
59	160		6.88	73.1	20.1	6.1	0.6	0.1	1.38	0.42	0.04	4.12	132	98.8	32	324	181	14.1	1.077	4.247	30.7	12.2										4.97									3	female	FALSE	married	insurance	GA	FALSE	0	dev
69	160	50	5.44	52	41.9	4.4	1.7	0	2.28	0.24	0.09	4.29	133	94.9	31	327	169	13	0.983	2.877	27.8	14.9	0.1																		7	female	FALSE	married	insurance	GA	FALSE	1	dev
50	170	75	5.65	55.3	34	4.8	5.7	0.2	1.92	0.27	0.32	5.37	173	93.7	32.2	344	191	12.8	0.966	3.035	27.4	11.3		8.7	2.8	5.9	0.9	20	20	64	41	4.8	3.8	86	185	3.9	137	2.43	0.99	1.03	4	male	FALSE	married	insurance	GA	FALSE	0	dev
71	154	52	5.73	62.3	29.8	5.4	2.3	0.2	1.71	0.31	0.13	4.57	143	95	31.3	329	212	13.6	1.034	3.077	21.9	11.7	0	15.4	2.6	12.8	3	27	30	67	45	5.2	5.8	66	344	3.9	139	2.56	1.46	1.01	3	female	FALSE	married	insurance	GA	FALSE	0	dev
30	180	130																														5.1									0	male	missing	missing	insurance	GA	FALSE	0	dev
69	158	65																														5.3									0	female	missing	missing	insurance	GA	FALSE	0	dev
36	135	44	5.9	45.1	46.9	6.6	1.2	0.2	2.77	0.39	0.07	4.43	138	95	31.2	328	256	14.6	1.12	2.306	33.3	12.6																			4	female	FALSE	married	non-insurance	GA	FALSE	0	dev
56	172	70																														6.8									0	male	missing	missing	insurance	GA	FALSE	0	dev
64	160	70																																							0	female	missing	missing	insurance	GA	FALSE	0	dev
69	175	72	4.15	46.1	46.3	6	1.4	0.2	1.92	0.25	0.06	4.53	140	94.9	30.9	326	145	13.7	1.043	3.791	34.3	12.3	0.1	13.3	3	10.3	2.4	16	23	71	43	9.42	5.3	81	127	3.9	141				5	male	FALSE	married	non-insurance	GA	FALSE	0	dev
46	164	78	6.14	56.1	34.7	7	2	0.2	2.13	0.43	0.12	4.6	126	85.7	27.4	320	206	12.3	0.924	3.426	29.2	12.4		3.8	1.4	2.4	1.6	27	25	74	40		6.1	59	272	4	137	2.22	1.18	0.86	1	female	FALSE	married	insurance	GA	FALSE	0	dev
37	164	57																																							0	female	missing	missing	non-insurance	TIVA	FALSE	0	dev
41	165	65	4.11	51.4	40.4	6.3	1.7	0.2	1.66	0.26	0.07	4.56	89	68.4	19.5	285	213	14.6	1.12	2.187	22.3	12.2		4	0.7	3.3		12	13	62	37	4.4	2.5	60	243						0	female	FALSE	married	non-insurance	GA	FALSE	0	dev
45	156	54																																							0	female	missing	missing	insurance	GA	FALSE	0	dev
53	153	50	4.93	52.6	42	3.4	1.4	0.6	2.07	0.17	0.07	4.44	130	89.2	29.3	328	214	13.7	1.043	2.727	33.1	13.5		15.3	2.2	13.1		16	22				6.7	63	272	3.9	141				1	female	FALSE	married	insurance	TIVA	FALSE	0	dev
61	160	63	4.78	59	34.9	4.4	1.5	0.2	1.67	0.21	0.07	4.52	134	91.4	29.6	324	187	12.6	0.949	3.241	27.7	13.4	0.1	7.4	1.6	5.8	1.6	31	29	66	38		7.4	60	207	4.4	141	2.25	0.92	1.11	1	female	FALSE	married	insurance	GA	FALSE	0	dev
23	168	55																																							0	female	missing	missing	non-insurance	TIVA	FALSE	0	dev
45	158	65	4.95	65.2	27.3	5.7	1.6	0.2	1.35	0.28	0.08	3.97	123	95.5	31	325	279	13.7	1.043	3.556	34	13.9	0.1																		6	female	FALSE	married	non-insurance	GA	FALSE	0	dev
77	167	69	5.59	54.2	37	6.8	1.8	0.2	2.07	0.38	0.1	4.1	127	95.1	31	326	179	14.9	1.145	2.935	31.6	13.2	0.1	5.6	2.2	3.4	4.2	13	29	54	30		6.1	73	264	3.6	144	2.15	1.27	0.97	5	male	FALSE	married	insurance	GA	FALSE	0	dev
61	170	70	5.08	63.4	31.1	4.7	0.6	0.2	1.58	0.24	0.03	4.27	150	101.6	35.1	346	136	12.9	0.975	3.614	27.5	11.3	0.1	11	2.1	8.9	1.1	25	23	71	43		5.8	92	309	3.2	141	2.31	0.95	1.06	1	male	FALSE	married	insurance	GA	FALSE	0	dev
54	165	77	7.96	81.3	13.3	5.3	0	0.1	1.06	0.42	0	3.91	124	94.1	31.7	337	310	10.8	0.95	2.94	31.7	18.3	0.1	13.2	3.9	9.3	2	9	16	60	35	6.02	3.6	59	90	3.8	137	2.24	1.15	1.02	18	female	FALSE	married	non-insurance	GA	FALSE	0	dev
42	150	58	6.65	61.6	31.4	5.3	1.4	0.3	2.09	0.35	0.09	4.42	132	89.6	29.9	333	266	12.6	0.949	3.468	32.2	13.3	0.1																		7	female	FALSE	married	non-insurance	GA	FALSE	0	dev
85	167	70	5.17	54	37.7	5.2	2.5	0.6	1.95	0.27	0.13	4.64	143	94.2	30.8	327	238	13.5	1.025	3.523	27.2	11.3		17.8	4.3	13.5	0.9	14	23	72	41		6.6	70	223	4.9	137	2.36	1.22	1.07	1	male	FALSE	married	insurance	GA	FALSE	0	dev
53	157	62.5	4.2	57.7	38.1	3.3	0.7	0.2	1.6	0.14	0.03	4.33	140	94.2	32.3	343	206	13.6	1.034	2.955	28.1	13.2	0.1	14.4	3.2	11.2	2.7	18	24	72	43	4.56	5.7	62	183	3.9	143	2.48	1.31	1.06	5	female	FALSE	married	non-insurance	GA	FALSE	0	dev
52	156	48	3.64	50.5	39.6	8.8	1.1	0	1.44	0.32	0.04	4.28	97	74.8	22.7	303	149	15.8	1.223	3.54	33.9	15.8	0.1	5.3	1.1	4.2	2.5	8	20	64	32	6.04	5.1	63	224	3.2	138	2.11	1.1	1.15	8	female	FALSE	married	non-insurance	GA	FALSE	0	dev
58	160	57	7.31	66.1	26.8	4.9	2.1	0.1	1.96	0.36	0.15	5.08	146	87.2	28.7	330	266	12.6	0.949	2.607	32.5	12.4	0.1	12.4	2.2	10.2	1.7	18	26	68	41		7.2	54	239	4.1	140	2.43	1.38	1.14	1	female	FALSE	married	insurance	GA	FALSE	0	dev
70	167	60	7.61	64	25.5	8.8	1.6	0.1	1.94	0.67	0.12	3.88	126	95.6	32.5	340	241	13.1	0.992	5.66	30.9	11.8	0.1																		5	male	FALSE	married	non-insurance	GA	FALSE	0	dev
34	164	56	3.35	54.3	37.3	6	2.1	0.3	1.25	0.2	0.07	4.5	136	92.2	30.2	328	213	13.1	0.992	2.715	33.8	12.8		5.9	2.1	3.8		23	22				7.6	48	200	4.2	141				4	female	FALSE	married	insurance	GA	FALSE	0	dev
78	158	57	6.15	47.2	43.9	6.3	2.4	0.2	2.7	0.39	0.15	4.19	126	92.8	30.1	324	206	13.6	1.034	3.703	27.6	14.5	0.1																		6	female	FALSE	married	insurance	GA	FALSE	0	dev
56	170	70	20.07	89.54	5.12	5.3	0.04	0.1	1.02	1.071	0.014	4.25	130	92.7	30.6	330	310	13.8	1.051	2.527	36.6	12.2	0.1	3.4	1.2	2.2	5.3	20	20	67	43	4.1	4.4	70	303	4	138	2.53	1.33	1.05	8	male	TRUE	married	non-insurance	GA	FALSE	0	dev
68	174	87	5.04	69.8	22	3.6	4.4	0.2	1.11	0.18	0.22	5.11	160	89.8	31.3	349	101	14	1.068	2.647	30.2	13.7		25.2	4.9	20.3	2.8	13	23	72	40		7	84	275	4	137	2.27	0.93	1.02	1	male	FALSE	married	non-insurance	GA	FALSE	0	dev
77	153	58	6.06	47.7	44.7	5	2.6	0	2.71	0.3	0.16	4.22	129	93.4	30.6	327	175	13.8	1.051	3.318	30.1	14.6	0.1																		5	female	FALSE	married	insurance	GA	FALSE	0	dev
64	175	100	6.74	59.6	32.9	5	2.5	0	2.22	0.34	0.17	4.8	147	91	30.6	336	168	13.3	1.008	2.842	31.9	12		7.8	1	6.8	7.5	17	21	69	42		9.3	93	342	3.9	140	2.32	1.19	1.08	1	male	FALSE	married	insurance	GA	FALSE	0	dev
54	175	73	5.22	64.9	28.4	5.4	1.1	0.2	1.48	0.28	0.06	5.26	160	90.7	30.4	335	185	13.7	1.043	2.941	33.4	11.7	0.1	18.2	3.1	15.1	3.1	21	21	64	42	8	4.5	86	239	3.9	136	2.47	1.13	1.04	3	male	FALSE	married	insurance	GA	FALSE	0	dev
60	180	93	9.08	71.1	24	3.5	1.3	0.1	2.18	0.32	0.12	5.01	154	90.4	30.7	340	156	13.3	1.008	4.891	29.8	11.3	0.1	15.5	2.6	12.9	2.7	23	29	70	41		6.4	62	294	3.9	139	2.33	1.51	1.16	5	male	FALSE	married	insurance	GA	FALSE	0	dev
77	160		4.6	60.7	27.8	8.5	2.8	0.2	1.28	0.39	0.13	4.15	109	85.5	26.3	307	110	16.7	1.301	4.511	26.7	13.3	0.9	6.5	2.5	4	3.3	11	22	63	33	16.1	7.5	100	288	3.8	141	2.28	1.09	0.87	300	female	FALSE	married	insurance	GA	FALSE	1	dev
64	180	82	4.33	56.4	31.4	7.2	4.8	0.2	1.36	0.31	0.21	4.32	135	94	31.3	333	149	13.5	1.025	3.038	31.1	14.9	0.1													4.1	139				8	male	FALSE	married	insurance	GA	FALSE	0	dev
41	157	52	4.95	58.1	35.6	5.3	1	0	1.76	0.26	0.05	4.34	130	91.2	30	328	220	13	0.983	3.672	27	13.7	0.1																		3	female	FALSE	married	non-insurance	GA	FALSE	0	dev
58	169	50	4.26	43.8	37.3	7.7	11	0.2	1.59	0.33	0.47	3.87	115	91.2	29.7	326	140	14.6	1.12	2.754	32.1	14.4	0.1	8.3	2.7	5.6	1.7	19	21	62	36	4.7	4.7	71	165	3.6	137	2.23	1.33	0.89	3	female	FALSE	married	insurance	GA	FALSE	0	dev
54	158	66	5.9	54.9	38.6	4.4	1.9	0.2	2.28	0.26	0.11	5.13	147	87.9	28.7	326	233	12.7	0.958	3.469	36.1	12.6																			1	female	FALSE	married	insurance	GA	FALSE	0	dev
71	171	76	6.35	63.9	29.6	4.9	1.3	0.3	1.88	0.31	0.08	5.19	168	97.5	32.4	332	111	14.4	1.102	3.709	29.2	12.3																			2	male	FALSE	married	insurance	GA	FALSE	0	dev
67	174	64	6.59	58.3	31.7	7.4	2.4	0.2	2.09	0.49	0.16	4.83	149	93.2	30.8	331	165	13	0.983	3.603	27.7	12.5	0.1																		5	male	missing	married	insurance	GA	FALSE	0	dev
45	150	45	5.17	53.2	30.9	9.3	6.4	0.2	1.6	0.48	0.33	4.42	108	77.6	24.4	315	256	14.1	1.077	2.383	34.5	14.9		10.3	2.3	8	5	8	17	63	38	5	4.8	72	169	4	137				1	female	FALSE	married	non-insurance	GA	FALSE	0	dev
51	165	65	6.3	58.8	36.2	4	0.8	0.2	2.28	0.25	0.05	4.55	140	91.2	30.8	337	213	12.3	0.924	3.65	31.8	12																			2	female	FALSE	married	insurance	GA	FALSE	0	dev
60	166	60	6.62	65.7	25.5	5.7	2.9	0.2	1.69	0.38	0.19	4.08	132	95.3	32.4	339	239	14.3	1.094	3.862	33.5	11.6		7.8	1.9	5.9	8	13	24	69	42	5	9.6	80	297	4.4	142	2.35	1.21	1.47	1	male	FALSE	married	non-insurance	SA	FALSE	0	dev
31	171	82																														4.9									0	male	FALSE	married	insurance	GA	FALSE	0	dev
47	170	76	5.1	60.4	32.5	5.7	1.4	0	1.66	0.29	0.07	4.62	136	88.1	29.4	334	188	13.1	0.992	4.099	29.4	14.7	0.1	7.7	2.4	5.3	4	19	20	54	33	4.8	4.7	78	286	3.9	139	2.3	1.18	0.86	8	male	FALSE	married	non-insurance	GA	FALSE	0	dev
54	160	62	2.44	68	23.8	7	0.8	0.4	0.58	0.17	0.02	3.62	110	92.3	30.4	329	67	15.7	1.214	3.124	31.1	14.6	0.1	12.4	2.5	9.9	10.4	18	24	68	40	5.3	7.5	77	235	3.8	137	2.36	1.09	0.91	8	female	FALSE	married	insurance	GA	FALSE	0	dev
53	163	57	3.72	63.5	33.3	2.7	0.5	0	1.24	0.1	0.02	4.38	134	92.7	30.6	330	146	13.3	1.008	2.966	31.7	13.5																			2	female	FALSE	married	non-insurance	GA	FALSE	0	dev
42	185	90																														5.6									0	male	missing	missing	insurance	GA	FALSE	0	dev
67	168	55	4.99	61.2	22	7.2	8.8	0.8	1.1	0.36	0.44	4.05	132	97.3	32.6	335	241	13.7	1.043	4.247	28.4	12		9.5	1.9	7.6	1.7	9	15	60	32	4.38	6	72	176	4	139	2.03	1.04	1.16	5	male	FALSE	married	insurance	SA	FALSE	0	dev
61	160	77	6.18	60.6	34.5	3.1	1.6	0.2	2.13	0.19	0.1	4.3	128	90.9	29.8	327	164	12.9	0.975	4.028	28.1	12.2	0.1																		6	female	FALSE	married	insurance	GA	FALSE	0	dev
65	167	71																														5.3									0	male	missing	missing	insurance	GA	FALSE	0	dev
67	171	72	4.29	66.2	24.5	5.6	3.7	0	1.05	0.24	0.16	4.62	147	93.3	31.8	341	182	13.2	1	2.965	33.3	11.7	0.1																		2	male	FALSE	married	insurance	GA	FALSE	0	dev
61	168	62																														5.2									0	male	missing	missing	insurance	GA	FALSE	0	dev
72	176	65																														5.8									0	male	missing	missing	insurance	GA	FALSE	0	dev
87	150	55	4.51	56.1	35.9	5.3	2	0.7	1.62	0.24	0.09	3.79	127	98.4	33.5	340	134	14.7	1.128	2.354	29.3	13.9																			6	male	FALSE	married	insurance	GA	FALSE	0	dev
57	160	57	5.7	52.1	42.6	4.4	0.7	0.2	2.43	0.25	0.04	4.66	141	89.9	30.3	337	261	12.3	0.924	3.696	26.9	11.9	0.1																		2	female	FALSE	married	insurance	GA	FALSE	0	dev
70	175	67																														5.5									0	male	missing	missing	insurance	GA	FALSE	0	dev
65	175	63																														5.4									0	male	missing	missing	insurance	GA	FALSE	0	dev
63	154	61																														5.8									0	male	missing	missing	non-insurance	GA	FALSE	0	dev
51	160	49	6.27	74.4	22	2.9	0.5	0.2	1.38	0.18	0.03	4.26	131	95.3	30.8	323	222	13	0.983	4.302	28.1	13.4	0.1	4.7	1.8	2.9	0.8	11	25	77	48	6.4	2.7	79	290	3.5	136	2.58	1.22	1	8	female	FALSE	married	non-insurance	GA	FALSE	0	dev
44	163	53	5.49	75.4	19.7	4.2	0.5	0.2	1.08	0.23	0.03	4.14	125	92.5	30.2	326	177	12.9	0.975	2.752	25.3	14.6		28.4	7.7	20.7	6.2	15	19	68	41	5.72	7.8	59	318	4.1	140				1	female	FALSE	married	insurance	GA	FALSE	0	dev
33	163	62	3.84	49.4	37.8	10.7	1.8	0.3	1.45	0.41	0.07	4.39	139	95.7	31.7	331	194	13.4	1.017	3.02	34.5	13.4	0.1																		1	female	FALSE	married	insurance	GA	FALSE	0	dev
60	164	52	5.89	70.5	24.6	4.4	0.3	0.2	1.45	0.26	0.02	4.34	135	92.2	31.1	338	217	12.3	0.924	4.57	28.8	11.3	0.1																		2	female	FALSE	married	insurance	GA	FALSE	0	dev
64	166	50	6.02	41.4	48.8	6.8	2.8	0.2	2.94	0.41	0.17	3.89	124	99.5	31.9	320	141	13.5	1.025	3.248	31	13.8		7	1.8	5.2	10.5	17	20	66	39	4.3	5.3	60	225	4.8	139	2.35	1.3	0.92	1	female	FALSE	married	insurance	GA	FALSE	0	dev
62	173	70	9.5	67.5	24.3	5.8	2.3	0.1	2.31	0.55	0.22	5.45	124	72.8	22.8	312	168	11.2	0.98	3.96	32.8	17.8	0.1	11.3	3.7	7.6	1.4	18	26	66	36		3	66	304	4	138	2.4	0.79	0.94	13	male	FALSE	married	non-insurance	GA	FALSE	0	dev
68	172	83	6.07	53.6	33.6	5.9	6.9	0	2.04	0.36	0.42	4.93	153	92.7	31	335	144	14	1.068	3.382	30.9	13.4		10.8	3.1	7.7	6.1	26	36	76	41	5	3.6	76	351	3.6	137	2.37	1.21	0.99	1	male	FALSE	married	insurance	GA	FALSE	0	dev
60	156	69	6.99	59.5	35.2	3.9	1.3	0.1	2.46	0.27	0.09	4.51	132	90.7	29.3	323	277	13.1	0.992	4.106	34	10.7	0.1																		3	female	FALSE	married	non-insurance	GA	FALSE	0	dev
50	160	58	4.9	63	33.5	2.7	0.6	0.2	1.64	0.13	0.03	4.4	132	91.6	30	328	257	12.7	0.958	3.328	32.2	12.5		3.6	2.3	1.3	1	12	19	77	43		5.8	74	240	3.9	138	2.45	1.28	0.83	1	female	FALSE	married	insurance	GA	FALSE	0	dev
55	156	55	4.92	61	32.9	4.9	1	0.2	1.62	0.24	0.05	4.88	141	88.1	28.9	328	259	13.2	1	3.569	28.3	12.7																			2	female	FALSE	married	insurance	GA	FALSE	0	dev
63	159	59	5.55	53.5	38.2	4.1	4	0.2	2.12	0.23	0.22	3.97	137	104.3	34.5	331	168	12.8	0.966	3.12	30	13.9	0.1	6.7	1.9	4.8	3.7	15	24	61	37		5.6	61	317	4.2	139	2.26	1.45	0.93	3	female	FALSE	married	insurance	GA	FALSE	0	dev
64	168	73	5.53	62.4	28.6	6.1	2.7	0.2	1.58	0.34	0.15	4.71	158	99.8	33.5	336	88	14.4	1.102	3.486	33.8	13.3																			2	male	FALSE	married	non-insurance	GA	FALSE	0	dev
68	170	66	4.56	60.8	31.1	6.1	1.8	0.2	1.42	0.28	0.08	4.01	126	97.5	31.4	322	184	13.5	1.025	3.85	30.5	11.8		12.7	3.1	9.6		15	23			5.56	6.6	61	283	3.7	141				0	female	FALSE	married	non-insurance	GA	FALSE	0	dev
40	159	70	4.7	55.9	37.9	4.7	1.3	0.2	1.78	0.22	0.06	4.92	96	67.3	19.5	290	157	13.5	1.025	3.207	32.3	13.4																			3	female	FALSE	married	insurance	GA	FALSE	0	dev
53	165	60																																							1	female	FALSE	married	insurance	GA	FALSE	0	dev
77	175	75	4.05	61.4	29.4	7.7	1.5	0	1.19	0.31	0.06	4.55	147	94.7	32.3	341	129	12.8	0.966	4.364	24.1	11.9		14.2	3.3	10.9	3.4	12	17	71	43	6.88	4.5	68	98	4.3	131	2.31	1.18	1.02	2	male	FALSE	married	insurance	NB	FALSE	0	dev
32	162	64	7.67	60.4	33.9	2.7	2.9	0.1	2.6	0.21	0.22	5.16	154	91.7	29.8	326	217	13.5	1.025	3.05	30.2	11.7	0.1	9.9	2.7	7.2	2.7	25	21	77	47		4.3	86	349	4.2	140	2.46	1.07	1.02	1	male	FALSE	married	non-insurance	GA	FALSE	0	dev
75	160	65	6.35	47.8	46.8	5.2	0.2	0	2.97	0.33	0.01	4.3	138	98.1	32.1	327	207	13.7	1.043	4.964	34.4	11.9		13	3.1	9.9	0.5	17	28	74	39	5.11	5.7	80	218	3.8	141				1	female	FALSE	married	insurance	TIVA	FALSE	0	dev
52	166	56	5.86	59.3	33.4	4.3	2.7	0.3	1.96	0.25	0.16	4.54	138	94.3	30.4	322	222							12				25	23	76	45	4.77	5.2	74	320	3.8	142				0	female	FALSE	married	insurance	GA	FALSE	0	dev
43	170	80	5.93	55.3	37.3	4.2	3	0.2	2.21	0.25	0.18	4.66	153	97.4	32.8	337	281	13	0.983	4.236	31.1	12.6	0.1																		3	male	FALSE	married	non-insurance	GA	FALSE	0	dev
38	155	51	5.83	61.8	33.1	3.8	1	0.3	1.93	0.22	0.06	4.22	131	89.6	31	347	221	12.9	1.13	2.3	21.4	19.4		6				8	15	77	43		4.9	59	220	3.6	140				0	female	FALSE	married	insurance	GA	FALSE	0	dev
77	162	65	5.99	57.5	34.4	6.3	1.8	0	2.06	0.38	0.11	4.13	134	94.7	32.4	343	280	14	1.068	3.869	29.7	12.6		15.8	2.9	12.9	5	15	20	65	35		5.7	53	335	3.8	141	2.3	1.37	1.16	7	female	FALSE	married	insurance	GA	FALSE	0	dev
70	158	65	7.16	61.2	31.1	6.4	1.3	0	2.23	0.46	0.09	4.35	125	91.5	28.7	314	261	13.8	1.051	4.72	28.1	13.8	0.1																		10	female	FALSE	married	insurance	GA	FALSE	0	dev
70	171	64	3.3	44.6	44.5	6.7	3.9	0.3	1.47	0.22	0.13	3.97	133	100	33.5	335	176	14	1.068	2.477	29	14.6	0.1																		7	male	FALSE	married	non-insurance	GA	FALSE	0	dev
67	168	60	3.18	46.9	37.7	9.1	5.7	0.6	1.2	0.29	0.18	3.96	121	93.9	30.6	325	237	13.7	1.043	3.091	29.2	12.9		11.7	3.1	8.6	5.8	11	22	66	34	5.5	4.8	53	211	3.7	138				2	female	FALSE	married	non-insurance	GA	FALSE	0	dev
71	180	70	4.1	72.6	17.6	5.9	3.9	0	0.72	0.24	0.16	3.13	97	96.5	31	321	143	13.2	1	4.89	26.7	12.7	0.1	11.5	2.4	9.1	4	8	18	57	32	4.4	10.3	103	280	3.6	138	2.17	1.04	0.85	4	male	FALSE	married	insurance	GA	FALSE	0	dev
78	160	70	8.5	75.91	15.52	6.2	2.2	0.2	1.32	0.53	0.19	3.17	93	90.5	29.3	324	299	15.8	1.223	9.858	24.3	12.9	0.1									10.6									8	female	FALSE	married	insurance	GA	FALSE	0	dev
64	180	66	5.2	64.4	29.8	4.8	0.8	0.2	1.55	0.25	0.04	4.97	151	96	30.4	317	149	13.3	1.008	2.874	32.1	12.7																			2	male	FALSE	married	non-insurance	EA	FALSE	0	dev
300	173	65	4.92	68.9	20.5	5.7	4.7	0.2	1.01	0.28	0.23	4.34	130	91.7	30	327	130	14.3	1.094	3.361	28.9	13.8	0.1																		2	male	FALSE	married	insurance	GA	FALSE	0	dev
77	165	50	8.17	54.2	36.4	6.5	2.7	0.2	2.97	0.53	0.22	4.65	144	93.8	31	330	176	15	1.154	3.368	31.1	11.9	0.1																		6	male	FALSE	married	insurance	GA	FALSE	0	dev
24	180	85	7.59	76.71	16.72	5.1	1.2	0.3	1.27	0.39	0.09	5.25	151	87.2	28.8	330	230	12.2	1.07	3.1	28.8	20		19				15	15	81	48		4.3	108	430	4.3	141				1	male	FALSE	married	insurance	GA	FALSE	0	dev
55	160	97	4.25	68.5	25.9	4	1.6	0	1.1	0.17	0.07	4.68	140	92.3	29.9	324	192	12.2	0.916	3.819	30.8	12.7																			3	female	FALSE	married	insurance	GA	FALSE	0	dev
46	162	67	4.52	40.5	42.5	6	10.8	0.2	1.92	0.27	0.49	4.17	125	94.5	30	317	195	13.2	1	2.562	29.5	14.1		7.5	2.4	5.1	2.3	16	43	57	33		2.3	56	159	3.3	139				3	female	FALSE	married	non-insurance	GA	FALSE	0	dev
73	172	80	5.82	62.6	25.9	5.5	5.5	0.5	1.51	0.32	0.32	4.66	148	94.4	31.8	336	196	14.5	1.111	3.486	28.9	11.8																			3	male	FALSE	married	insurance	GA	FALSE	0	dev
89	160	46	7.47	73.8	18.7	4.7	2.7	0.1	1.4	0.35	0.2	3.94	121	93.7	30.7	328	185	14	1.068	5.026	37.3	12.1		11.2	2	9.2	2.6	11	25	63	36	5.4	4.9	58	123	4.3	133	2.15	0.98	0.94	3	female	FALSE	married	insurance	LA	FALSE	0	dev
35	160	55	6.28	58.3	34.1	4.9	2.2	0.5	2.14	0.31	0.14	4.14	122	91.3	29.5	323	213	13.7	1.043	2.038	34.4	14.2	0.1																		3	female	FALSE	married	insurance	GA	FALSE	1	dev
80	163	60	6.82	49.3	42.5	5.6	2.5	0.1	2.9	0.38	0.17	4.28	130	92.8	30.4	327	156	14.1	1.077	3.757	32.9	13		14.2	3.3	10.9	3.4	13	21	61	35		3.6	61	296	3.6	140				4	female	FALSE	married	insurance	GA	FALSE	0	dev
66	170	78																																							0	male	missing	missing	insurance	LA	FALSE	0	dev
36	155	54	4.28	57.5	34.6	5.4	2.3	0.2	1.48	0.23	0.1	4.03	135	97.8	33.5	343	202	14.1	1.077	2.893	32.2	13.2										4.31									4	female	FALSE	married	insurance	GA	FALSE	0	dev
58	160	49	4.53	63.9	30.7	4.6	0.4	0.4	1.39	0.21	0.02	4.23	130	92	30.7	334	244	12.6	0.949	4.484	26.8	12	0.1	20.9	3.4	17.5	2.7	15	26	78	43		5.2	66	398	3.7	140	2.38	1.1	0.92	3	female	FALSE	married	insurance	GA	FALSE	0	dev
82	150	40	8.04	65.9	26.9	6.5	0.6	0.1	2.16	0.52	0.05	4.74	152	94.7	32.1	339	189	15.5	1.197	3.394	36.1	12.6		12.7	3.3	9.4	4.8	9	24	70	39	5	4.5	96	295	3.6	141	2.39	1.03	0.89	3	female	FALSE	married	insurance	EA	FALSE	0	dev
57	168	62																														4.86									2	male	FALSE	married	insurance	GA	FALSE	0	dev
76	158	70	3.6	58.9	36.7	3.3	0.8	0.3	1.32	0.12	0.03	4.38	126	90.9	28.8	317	146	13.1	0.992	3.364	29.7	12.4	0.1																		4	female	FALSE	married	insurance	GA	FALSE	0	dev
71	168	56	5.17	55.9	32.7	8.5	2.7	0.2	1.69	0.44	0.14	4.39	89	70.6	20.3	287	276	11.4	1	5.64	23.7	18.2	0.1	9.1	1.7	7.4	4.4	8	16	62	31	7.2	2.4	55	135	3.4	139	2.15	1.21	0.89	16	male	FALSE	married	insurance	GA	FALSE	0	dev
43	170	70	5.93	60.4	31.9	4.6	2.9	0.2	1.89	0.27	0.17	4.65	148	94.8	31.8	336	170	13.5	1.025	1.953	27	14.2		10.7	3.1	7.6	0.7	22	23	68	42	4.8	3.5	89	371	4.1	140	2.42	1.1	0.84	3	male	FALSE	married	insurance	GA	FALSE	0	dev
37	158	50	4.2	60.9	33.3	5	0.7	0.1	1.4	0.2	0	3.49	113	89.9	32.4	360	132	12.8	0.982	3.927	30	16.5										9.1									0	female	missing	missing	insurance	TIVA	FALSE	0	dev
62	164	60	7.43	86.9	12.7	0.4	0	0	0.94	0.03	0	4.55	137	90.1	30.1	334	248	13.3	1.008	3.038	32.4	12.6		24.9	4	20.9	3.3	18	19	74	40		4.9	59	290	4.2	139	2.49	1.51	0.9	3	female	FALSE	married	insurance	GA	FALSE	0	dev
66	160	64																														6.3									0	female	missing	missing	insurance	GA	FALSE	0	dev
24	157	46																														4.4									0	female	missing	missing	non-insurance	GA	FALSE	0	dev
40	160	57																														4.5									0	female	missing	missing	insurance	GA	FALSE	0	dev
49	176	95																														5.1									0	male	missing	missing	insurance	GA	FALSE	0	dev
28	174	69																														5.7									0	male	missing	missing	insurance	GA	FALSE	0	dev
23	178	95	6.9	62.4	21.1	10.5	5.6	0.4	1.5	0.7	0.4	4.97	159	93.1	32	343	193	11.9	0.903	3.614	26.7	12.6		12	2.4	9.6	5.5	51	23	68	43		2.5	79	244						0	male	FALSE	married	non-insurance	GA	FALSE	0	dev
43	172		8.2	66.6	23.5	6.3	3.5	0.1	1.93	0.52	0.29	4.66	142	93.1	30.5	327	195	12.9	0.975	4.111	27.2	11.7		14.5	2.9	11.6	0.9	32	28	58	31	4.76	6.8	93	222	4.1	140	2.16	1.36	1.2	9	male	FALSE	married	non-insurance	GA	FALSE	0	dev
59	165	69.5	3.65	61.1	30.7	4.9	3	0.3	1.12	0.18	0.11	4.37	130	89.9	29.7	331	154	13.5	1.025	3.268	33.6	13.3																			3	female	FALSE	married	insurance	TIVA	FALSE	0	dev
71	164	85	6.68	55.3	34.6	8.1	1.9	0.1	2.31	0.54	0.13	4.48	135	90	30.1	335	269	14.3	1.094	4.326	30.8	13.5		13.1	2.7	10.4	1.5	25	37	75	37	7	4.1	63	332	3.9	136				3	female	FALSE	married	non-insurance	LA	FALSE	0	dev
46	150	45	4.98	56.2	38	4.4	1.2	0.2	1.89	0.22	0.06	4.47	135	91.9	30.2	328	196	15.3	1.18	2.363	29	14.9																			4	female	FALSE	married	non-insurance	GA	FALSE	0	dev
59	160	50	6.25	67.2	26.9	3.8	1.9	0.2	1.68	0.24	0.12	4.55	147	100.7	32.3	321	216	12.6	0.949	3.367	30.2	14.1	0.1	14.9	2.5	12.4	1.3	13	19	67	41		3.6	55	269	3.9	140	2.35	1.34	0.91	1	female	FALSE	married	insurance	GA	FALSE	0	dev
75	150	65	6.39	52.9	39	6.9	0.9	0.3	2.49	0.44	0.06	4.19	135	94.5	32.2	341	217	13.7	1.043	2.85	28	14.3	0.1																		3	female	FALSE	married	non-insurance	GA	FALSE	0	dev
35	160	74	5.93	60	34.7	4.4	0.7	0.2	2.06	0.26	0.04	4.62	140	93.3	30.3	325	221	12.1	0.907	3.48	29.4	14.4		12.1	2.1	10	3.3	26	26	79	45		3.8	56	293	4.3	138	2.44	1.45	0.93	1	female	FALSE	married	insurance	GA	FALSE	0	dev
50	182		6.98	68.4	23.4	5	2.9	0.3	1.63	0.35	0.2	4.45	142	93.9	31.9	340	188	13.8	1.051	4.187	29.1	15.1		20.8	4.9	15.9	1.8	14	20	54	31	5.1	4.2	68	148	3.6	140	2.09	0.99	0.94	2	male	FALSE	married	non-insurance	SA	FALSE	0	dev
25	160	52	4.64	45.9	44.8	7.1	2.2	0	2.08	0.33	0.1	4.41	134	90.9	30.4	334	202	14.2	1.085	2.581	28.4	13.6	0.1									4.95									4	female	FALSE	married	non-insurance	GA	FALSE	0	dev
51	158	60	5.33	68.4	23.1	5.3	2.8	0.4	1.23	0.28	0.15	4.14	103	81.9	24.9	304	356	12.4	0.932	3.721	29.8	12.8										5.02									4	female	FALSE	married	insurance	TIVA	FALSE	0	dev
52	179	60	2.9	60	30	7.9	2.1	0	0.87	0.23	0.06	4.17	132	94.2	31.7	336	134	14.6	1.12	2.52	33.2	15.8	0.1									4.9									3	male	FALSE	married	non-insurance	GA	FALSE	0	dev
45	163	80	6.89	54.2	36.9	6.1	2.5	0.3	2.54	0.42	0.17	4.28	124	91.6	29	316	231	14.1	1.077	2.557	38.7	15.1										5.7									3	female	FALSE	married	non-insurance	TIVA	FALSE	0	dev
32	160	55	6.64	64.7	29.5	5	0.6	0.2	1.96	0.33	0.04	4.07	130	96.1	31.9	332	249	13.8	1.051	2.678	32.8	13.8																			4	female	FALSE	married	insurance	GA	FALSE	0	dev
59	158	55	3.67	54.2	39.8	3.8	1.9	0.3	1.46	0.14	0.07	4.19	119	86.9	28.4	327	240	13.2	1	5.138	27.2	11.5	0.1																		10	female	FALSE	married	non-insurance	GA	FALSE	0	dev
79	170	55	4.71	76.61	16.82	5.1	1.5	0	0.792	0.24	0.07	5.801	115	60	19.8	330	184.4	12.6	1.1	2.1	33.5	20.2		24				17	19	69	42	9.3	8.2	98	275	4.4	140				1	male	FALSE	married	insurance	GA	FALSE	0	dev
78	165	55	7.25	52	39.3	4.6	4	0.1	2.85	0.33	0.29	4.41	139	95.5	31.5	330	160	14.4	1.102	4.482	46.6	14.1	0.1									6.91									3	male	FALSE	married	insurance	GA	FALSE	0	dev
75	163	63	3.88	71.6	19.32	5.7	3.1	0.3	0.752	0.22	0.12	4.63	149	97.6	32.2	330	156	10.3	0.91	2.76	28.5	24.8		13				9	16	80	45	6	7.4	86	330	4.4	142				1	male	FALSE	married	non-insurance	GA	FALSE	0	dev
63	165	71	4.53	59.5	35.5	4.6	0.2	0.2	1.61	0.21	0.01	4.53	140	90.7	30.9	341	222	12.6	0.949	3.291	29.1	12.4																			4	female	FALSE	married	non-insurance	GA	FALSE	0	dev
50	155	78	5.29	60.6	32.7	4.2	2.5	0	1.73	0.22	0.13	4.21	134	97.9	31.8	325	219	11.6	0.865	5.1	32.4	13	0.1	9.5	1.7	7.8	1.4	27	34	72	36	5.9	5.7	78	291	4.2	140	2.31	1.27	1.03	1	female	FALSE	married	insurance	GA	FALSE	0	dev
70	174	60	6.38	68.7	22.7	6.1	2.2	0.3	1.45	0.39	0.14	4.91	159	94.5	32.4	343	195	13.1	0.992	6.951	26.2	12.4	0.1	37.3	7.5	29.8	5.1	18	19	59	36	5.5	8.1	96	316	3.6	140	2.26	1.19	0.99	3	male	FALSE	married	insurance	GA	FALSE	0	dev
80	170	58	10.03	65.2	23.6	4.7	6.51	0	2.37	0.47	0.651	5.02	137	86.3	27.3	316	246	10.1	0.89	2.82	31.8	20.8		10				9	17	83	43	5.6	6.5	72	363	4.5	141				1	male	FALSE	married	insurance	GA	FALSE	0	dev
30	168	55																																							1	female	missing	missing	insurance	GA	FALSE	0	dev
52	172	60	5.03	58	36	5.4	0.6	0	1.81	0.27	0.03	4.38	140	97	32	329	169	14.5	1.111	2.798	31.3	13.7	0.1	24.3	4.8	19.5	4.4	13	19	69	43	4.8	7.3	83	334	3.8	141	2.32	1.11	1.17	4	male	FALSE	married	insurance	GA	FALSE	0	dev
47	168	58	5.18	54.8	36.5	6.6	1.9	0.2	1.89	0.34	0.1	5.18	169	100	32.6	326	182	12.9	0.975	2.905	28.6	11.3																			5	male	FALSE	married	non-insurance	GA	FALSE	0	dev
65	165	65	7.84	61.7	29.6	6.3	2.4	0	2.32	0.49	0.19	4.63	140	89.8	30.2	337	211	14	1.068	3.221	28.9	12.4																			4	female	FALSE	married	insurance	GA	FALSE	0	dev
33	150	65	7.98	70.6	24.8	3.9	0.4	0.3	1.98	0.31	0.03	5.09	154	90.8	30.3	333	290	12.4	0.932	3.949	24.6	11.7		3.6	1.7	1.9	2	45	33	83	44	5.7	4.2	57	370	3.9	136	2.44	1.24	0.96	1	female	FALSE	married	insurance	GA	FALSE	0	dev
57	175	68	10.94	72.4	20.4	5	2	0.2	2.23	0.55	0.22	4.75	147	91.2	30.9	339	179	13	0.983	3.698	31.7	14.5	0.1	10	3.1	6.9	4	29	27	65	41		4.3	79	227	3.9	140	2.35	1.25	0.93	1	male	FALSE	married	insurance	GA	FALSE	0	dev
56	177	80	7.93	69.8	22.8	5.4	1.9	0.1	1.81	0.43	0.15	4.03	127	95.3	31.5	331	276	12.9	0.975	5.113	30.9	11.4	0.1	5.5	1.7	3.8	0.1	15	16	63	36	4.66	8.3	129	357	4.5	138	2.34	1.33	1.05	7	male	FALSE	married	non-insurance	GA	FALSE	0	dev
31	155	40	3.98	54.9	33.2	4.8	6.8	0.3	1.32	0.19	0.27	3.93	118	92.1	30	326	147	14.4	1.102	2.133	28.6	16.1	0.1	22.2	5.8	16.4	3	5	17	56	37	4.5	5.2	61	231	3.7	140	2.34	1.26	0.86	4	female	FALSE	married	non-insurance	GA	FALSE	0	dev
56	160	60	4.73	48.2	43.6	5.3	2.7	0.2	2.06	0.25	0.13	4.31	134	98.1	31.1	317	257	13	0.983	3.076	35.2	14.8										4.91									2	female	FALSE	married	non-insurance	GA	FALSE	0	dev
26	150	44	4.48	46.5	46.4	5.8	1.1	0.2	2.08	0.26	0.05	4.01	99	80	24.7	308	202	14.8	1.137	2.376	31.7	15.3		11.2	0.7	10.5	12.7	9	18	59	38		6.9	64	175	4.2	140				1	female	FALSE	married	non-insurance	GA	FALSE	0	dev
60	168.5	71	7.02	54.9	40.7	3	1.4	0	2.86	0.21	0.1	4.32	136	94.4	31.5	333	201	12.3	0.924	3.438	26.4	13.6																			2	female	FALSE	married	insurance	GA	FALSE	0	dev
54	163	51	5.28	48.7	40.5	7.8	2.8	0.2	2.14	0.41	0.15	4.5	130	89.6	28.9	323	271	13	0.983	3.229	35.7	14.3										4.5									1	female	FALSE	married	insurance	GA	FALSE	0	dev
25	155	55	7.31	85.2	12.3	2.2	0	0.3	0.9	0.16	0	4.08	128	93.4	31.4	336	227																								0	female	missing	missing	insurance	TIVA	FALSE	0	dev
25	162	65	7.03	71.8	25.2	2.8	0.1	0.1	1.77	0.2	0.01	4.27	132	90.9	30.9	340	226																								1	female	FALSE	married	non-insurance	GA	FALSE	0	dev
51	165	55	6.69	54.5	35.1	5.7	4.6	0.1	2.35	0.38	0.31	3.49	70.2	74.5	20.1	269.2	238.4	15.7	1.214	2.861	26	14														3.8	137				6	female	FALSE	married	insurance	GA	FALSE	0	dev
46	155	53	5.13	58.3	31.6	6.6	3.1	0.4	1.62	0.34	0.16	3.98	116	90.5	29.1	322	206	13.7	1.043	3.114	29	14.5										4									0	female	FALSE	married	non-insurance	GA	FALSE	0	dev
300	165	62	3.97	51.6	41.1	5.5	1.8	0	1.63	0.22	0.07	3.65	106	92.3	29	315	141	13.8	1.051	3.619	28.9	14.2	0.6	15.9	2.4	13.5	8.1	13	29	55	33		5.9	96	257	4.1	139	2.21	1.28	1.03	9	male	FALSE	married	insurance	GA	FALSE	0	dev
32	172	80	9.95	61.1	28.6	6.5	3.7	0.1	2.85	0.65	0.37	4.96	152	91.3	30.6	336	210	13.6	1.034	5.814	34	11.6		28	3.5	24.5	6.2	10	14	65	38	5.3	3.5	113	368	4	142	2.41	1.54	0.75	2	male	FALSE	married	non-insurance	GA	FALSE	0	dev
60	170	91																																							0	male	FALSE	married	insurance	GA	TRUE	0	dev
74	160	80	6.1	66.7	28.2	3.4	1.5	0.2	1.72	0.21	0.09	4.76	147	96.6	30.9	320	229	12.7	0.958	3.804	31.8	11.8																			12	female	FALSE	married	insurance	GA	FALSE	0	dev
63	180	80	3.08	70.7	19.52	6.2	3.6	0	0.602	0.19	0.11	4.47	134	87	30	344	188	11	0.97	1.89	26.4	21.8	0.1																		9	male	FALSE	married	non-insurance	GA	FALSE	1	dev
59	155	61	4.93	56.4	36.5	4.9	2	0.2	1.8	0.24	0.1	4.63	141	92.2	30.5	330	152	11.8	0.882	3.245	27.9	15.1		11	1.6	9.4	1.4	16	27	61	36		5.5	56	269	3.9	140	2.27	1.18	0.9	6	female	FALSE	married	insurance	GA	FALSE	0	dev
65	170		4.84	57.3	32.2	6.6	3.7	0.2	1.56	0.32	0.18	4.14	134	98.1	32.4	330	145	14.3	1.094	3.332	31.4	15.2	0.1																		4	male	FALSE	married	non-insurance	GA	FALSE	0	dev
36	165	56																																							0	female	missing	missing	insurance	LA	FALSE	0	dev
46	174	80	6.17	54.5	39.1	4.7	1.5	0.2	2.41	0.29	0.09	5.03	160	96	31.8	331	197	12.9	0.975	2.916	30.3	15	0.1																		4	male	FALSE	married	non-insurance	GA	FALSE	0	dev
59	160	55	3.67	48.2	44.4	4.9	2.2	0.3	1.63	0.18	0.08	4.46	133	92.6	29.8	322	193	13.4	1.017	3.374	27.5	15.7	0.1																		8	female	FALSE	married	non-insurance	GA	FALSE	0	dev
64	160	84	4.97	68.2	26	5	0.6	0.2	1.29	0.25	0.03	5.02	153	87.6	30.5	348	190	13.5	1.025	4.068	33.1	13.4	0.1	14.2	3.4	10.8	0.8	35	25	65	40		5.8	79	251	3.3	139				16	male	FALSE	married	insurance	GA	FALSE	0	dev
19	155	41																																							0	female	FALSE	unmarried	insurance	GA	FALSE	0	dev
68	164	64	6.16	68	25.3	4.9	1.5	0.3	1.56	0.3	0.09	5.23	146	88.1	27.9	317	187	11.7	1.03	2.5	28.9	20.2		11.4	3.1	8.3	3.7	26	25	62	38	5.2	3.7	94	246	4.1	139	2.35	1.13	1	3	male	FALSE	married	non-insurance	GA	FALSE	0	dev
43	165	64	4.59	62.3	28.1	8.3	1.3	0	1.29	0.38	0.06	4.17	124	94.2	29.7	316	196	14.4	1.102	2.226	27.6	14.9										4.4									6	female	FALSE	married	non-insurance	GA	FALSE	0	dev
29	164	57.1	4.98	53.4	41.4	4.2	0.8	0.2	2.06	0.21	0.04	4.47	129	87.2	28.9	331	207																								0	female	missing	missing	insurance	TIVA	FALSE	0	dev
66	169	52	6.16	37.7	52.3	6.3	3.4	0.3	3.22	0.39	0.21	4.27	141	100.5	33	329	174	10.5	0.92	2.3	29.8	20		16.3	4.2	12.1	5.3	25	37	58	36	5.5	1.9	71	247	3.7	140	2.25	1.19	0.9	2	male	FALSE	married	insurance	GA	FALSE	0	dev
66	173	58	4.37	53.4	35	8.7	2.7	0.2	1.53	0.38	0.12	3.74	114	90.6	30.5	336	227	14.6	1.12	4.2	24.8	13.4	0.1	11.4	3.3	8.1	5.4	23	27	54	31	5.1	5.2	77	262	3.5	138	2.22	1.55	0.89	13	male	FALSE	married	non-insurance	GA	FALSE	0	dev
28	166	50	5.14	59.5	32.5	6.2	1.6	0.2	1.67	0.32	0.08	4.34	122	89.4	28.1	314	173	11.7	1.03	2.13	31	16		20.1	2.8	17.3	10.6	14	21	65	40	4.3	4.4	63	190	3.8	138				5	female	FALSE	unmarried	non-insurance	GA	FALSE	0	dev
57	156	55	3.89	61.7	32.9	4.4	1	0	1.28	0.17	0.04	4.74	138	89.9	29.1	324	153	13	0.983	3.539	30.7	15.3	0.1																		6	female	FALSE	married	non-insurance	GA	FALSE	0	dev
42	164	65	5.22	55.6	39.1	4	1.1	0.2	2.04	0.21	0.06	4.8	145	94.6	30.2	319	177	10.2	0.9	2.46	23.3	20.7		9.1	1.3	7.8	1.9	8	21	69	44		6.7	75	284	3.9	138	2.19	1.22	1.08	1	female	FALSE	married	insurance	GA	FALSE	0	dev
76	148	59	10.59	64.3	16.2	5.3	14.1	0.1	1.72	0.56	1.49	3.68	115	95.7	31.3	327	195	12.5	0.941	3.503	30.6	12.6		27.1	5.8	21.3	1.9	35	23	58	35		5	82	182	3.3	140	2.27	0.87	0.86	10	female	FALSE	married	insurance	GA	FALSE	0	dev
18	155	45																																							0	female	FALSE	unmarried	non-insurance	GA	FALSE	0	dev
62	175	58																														6.7									0	male	FALSE	married	insurance	GA	FALSE	0	dev
43	158	82																																							0	female	missing	missing	insurance	TIVA	FALSE	0	dev
61	162	58	4.02	52.5	39.6	5.2	2.2	0.5	1.59	0.21	0.09	4.73	142	92.8	30	323	214	13.5	1.025	3.091	31.4	14.5																			1	female	FALSE	married	insurance	TIVA	FALSE	0	dev
66	162	60	4.43	46.7	44.7	6.1	2.3	0.2	1.98	0.27	0.1	4.26	132	93.9	31	330	184	12.4	0.932	5.95	28.5	13.2		8.8	2	6.8	4.2	9	20	73	44	5.46	4.3	58	228	4	142				1	female	FALSE	missing	insurance	TIVA	FALSE	0	dev
76	158	65	5	53	40.8	5.4	0.6	0.2	2.04	0.27	0.03	4.56	140	90.6	30.7	339	160	11	0.97	2.23	39.3	20.9	0.1									4.65									3	female	FALSE	married	insurance	GA	FALSE	0	dev
52	154	57	6.18	66.8	27.8	4.2	1	0.2	1.72	0.26	0.06	4.91	141	90.2	28.7	318	219	10.6	0.93	2.6	23.7	19.1																			2	female	FALSE	married	insurance	GA	FALSE	0	dev
43	170	70	5.24	59.5	32.1	6.7	1.5	0.2	1.68	0.35	0.08	3.96	92	77.3	23.2	301.2	368																								0	female	missing	missing	insurance	GA	FALSE	0	dev
35	175	101	8.11	56.3	34.5	6.3	2.5	0.4	2.8	0.51	0.2	5.13	167	89.5	32.6	364	165	13.1	0.992	2.835	30.8	12.6		15				242	99	82	44										15	male	FALSE	married	insurance	SA	FALSE	0	dev
22	166	54																																							0	female	missing	missing	non-insurance	GA	FALSE	0	dev
79	170	70	6.54	72.4	17.6	7	2.8	0.2	1.15	0.46	0.18	4.13	122	89.8	29.5	329	134	13.8	1.051	3	25.7	14.2317	0.1									6									2	male	FALSE	married	insurance	GA	FALSE	0	dev
58	159	53	6.07	45.3	48.6	5.3	0.5	0.3	2.95	0.32	0.03	4.02	121	97.8	30.1	308	150	10.4	0.92	3.14	25.4	18.6	0.1																		2	female	FALSE	married	insurance	GA	FALSE	0	dev
56	170	80	5.28	57.4	36.6	4.5	1.3	0.2	1.93	0.24	0.07	5.01	154	91.8	30.7	335	119	11.9	1.04	2.41	26	21	0.1									5.6									3	male	FALSE	married	non-insurance	GA	FALSE	0	dev
68	164	78	4.8	67.9	26.5	4.4	1	0.2	1.27	0.21	0.05	4.52	138	94.5	30.5	323	196	11.2	0.98	2.7	25.5	19.4	0.1	13.8	2.9	10.9	13.4	11	20	67	41	5.28	7.9	56	239	4.1	140	2.19	1.26	1.05	2	female	FALSE	married	insurance	GA	FALSE	0	dev
24	175	60	4.72	54.9	36.4	7	1.5	0.2	1.72	0.33	0.07	4.38	127	89	29	326	200	15.4	1.188	2.261	32.7	15.1389	0.1	9.2	2.8	6.4	1.9	8	16	72	41		4.8	89	316	4.3	138	2.37	1.61	0.93	1	male	TRUE	married	non-insurance	GA	FALSE	0	dev
65	162	54	5.33	60.4	34	4.1	1.3	0.2	1.81	0.22	0.07	4.51	138	96	30.6	319	203	12.5	0.941	3.343	27.5	14	0.1	9.5	1.3	8.2	1.4	8	17	73	42		4.3	64	269	4.8	141	2.43	1.47	0.95	1	female	FALSE	married	insurance	GA	FALSE	0	dev
57	162	60	5.09	43.8	48.7	5.3	1.8	0.4	2.48	0.27	0.09	4.69	134	90.6	28.6	315	179	10.5	0.92	2.7	26.7	20.5	0.1																		2	female	FALSE	married	insurance	GA	FALSE	0	dev
71	159	60	5.65	51.6	39.5	5.5	3	0.4	2.23	0.31	0.17	3.81	127	100.3	33.3	332	183	11.4	1	2.33	28	20.6	0.1									5.3									3	female	FALSE	married	insurance	GA	FALSE	0	dev
68	170	68	10.32	60	26.6	4.4	8.8	0.2	2.74	0.45	0.91	4.89	159	98.2	32.5	331	222	18.1	1.424	3.068	41.1	13.6		11.6	2.7	8.9	2.7	30	31	68	40	6.6	4.1	100	411	4	139	2.37	1.16	0.9	1	male	FALSE	married	non-insurance	LA	FALSE	0	dev
59	178	80	7.63	59.4	32.6	4.2	3.4	0.4	2.49	0.32	0.26	5.57	115	65.9	20.6	313	190	13.3	1.008	2.748	31.3	13.7214	0.1	9.4	2.5	6.9	1.8	18	21	60	37	4.8	5.5	97	410	4.4	139	2.29	1.09	0.93	2	male	TRUE	married	insurance	GA	FALSE	0	dev
58	155	55	4.61	63.3	30.4	3.9	2.2	0.2	1.4	0.18	0.1	4.69	141	91.9	30.1	327	150	12.1	0.907	4.634	28.4	13.1	0.1	7	1.1	5.9	5.4	13	18	73	43		6.7	72	218	4.6	142	2.29	1.25	1.07	1	female	FALSE	married	insurance	GA	FALSE	0	dev
66	165	57.5	6.36	68.2	24.1	6.9	0.6	0.2	1.53	0.44	0.04	3.88	112	93.3	28.9	309.2	237	10.2	0.9	3.36	30.3	18.2																			6	female	FALSE	married	non-insurance	GA	FALSE	0	dev
80	160		9.33	77.4	18	4.3	0.2	0.1	1.68	0.4	0.02	3.55	112	97.7	31.5	323	132	14.6	1.12	4.617	29.1	15.9		14.3	5.3	9	0.6	25	32	69	28	6.3	8.3	108	340	2.8	139	2.17	1.11	0.67	6	female	FALSE	married	insurance	LA	FALSE	0	dev
85	147	63	8.49	69.8	25	3.7	1.4	0.1	2.12	0.31	0.12	3.87	124	100	32	320	159	11	0.97	2.88	31.4	19.8	0.1									4.2									2	female	FALSE	married	insurance	GA	FALSE	0	dev
51	175	70	4.46	70.2	24.9	3.6	1.1	0.2	1.11	0.16	0.05	4.78	151	97.5	31.6	324	182	13.2	1	3.477	34.5	13.8	0.1	20.1	4.2	15.9	1.7	16	22	72	44	5.07	5.1	75	210	4.4	140	2.4	1.03	1.03	1	male	FALSE	married	insurance	GA	FALSE	0	dev
57	159	53	4.67	54	38.5	5.6	1.7	0.2	1.8	0.26	0.08	3.88	108	87.1	27.8	320	217	12.6	0.949	4.758	32.4	11.6	0.1	7.4	1.2	6.2	7.3	30	35	76	44		3.7	76	219	4	142	2.42	1.34	0.95	7	female	FALSE	married	non-insurance	GA	FALSE	0	dev
63	160	59	4.07	66.2	26	5.4	2.2	0.2	1.06	0.22	0.09	5.06	150	90.9	29.6	326	250	13.5	1.025	3.63	31.2	14.2	0.1	11.6	3	8.6	3.1	14	23	67	40	4.07	6.2	71	206	4.6	140	2.37	1.12	1.09	1	male	FALSE	married	insurance	GA	FALSE	0	dev
51	172	98	5.97	62.7	30.5	4.4	2.2	0.2	1.82	0.26	0.13	5.14	162	94.4	31.5	334	168	13.9	1.06	3.665	32.8	12.5	0.1	15.4	3.5	11.9	2.3	20	22	69	44	5.26	5.4	76	289	4.3	138	2.23	1.08	1.09	1	male	TRUE	married	non-insurance	GA	FALSE	0	dev
47	165	56	5.89	59.4	33.8	5.6	1	0.2	1.99	0.33	0.06	4.23	126	93.6	29.8	318	183	10.2	0.9	2.26	26.6	19.6	0.1																		2	female	FALSE	married	non-insurance	GA	FALSE	0	dev
58	160	60	7.6	80.1	15	3.3	0.8	0.8	1.14	0.25	0.06	4.44	148	99.5	33.3	335	224	14.1	1.077	3.415	28.9	14.3	0.1	13.9	3	10.9	6.5	26	32	73	44	5.83	3.4	64	271	4.3	141	2.43	1.1	1.05	1	male	TRUE	married	insurance	GA	FALSE	0	dev
58	164	65	6.03	62.5	32.8	3.8	0.7	0.2	1.98	0.23	0.04	4.45	136	94.8	30.6	322	257	10	0.88	3.14	25.6	19.2		8.6	1.4	7.2	0.2	13	26	71	47	5.99	5.9	77	393	4.1	141	2	1.28	1.04	2	female	FALSE	married	insurance	TIVA	FALSE	0	dev
52	156	60	11.5	74.1	19	4.6	2.1	0.2	2.18	0.53	0.24	4.4	142	97	32.3	333	249	9.6	0.85	1.96	25.7	22.1	0.1	15.9	3.4	12.5	1.2	21	27	60	39		4	72	289	3.8	140	2.23	1.31	1.19	2	female	FALSE	married	insurance	GA	FALSE	0	dev
31	164	59	6.44	63.6	31.2	3.1	1.9	0.2	2.01	0.2	0.12	4.86	143	89.7	29.4	328	266	10.7	0.94	1.96	23.5	19.7	0.1																		2	female	FALSE	married	insurance	GA	FALSE	0	dev
64	155	61	6.03	56.5	37.1	4.5	1.7	0.2	2.24	0.27	0.1	4.45	130	91.5	29.2	319	214	10.6	0.93	3.07	25.1	17																			2	female	FALSE	married	insurance	GA	FALSE	0	dev
52	163	67	5.4	59.8	33	4.8	2.2	0.2	1.78	0.26	0.12	4.62	142	93.5	30.7	329	245	14.1	1.077	4.098	37.2	13.7		10	1.9	8.1	7.7	11	18	74	43	5.68	4.8	54	172	4.5	143				1	female	FALSE	married	insurance	GA	FALSE	0	dev
34	165	65	4.78	71.4	22.8	5.2	0.4	0.2	1.09	0.25	0.02	4.45	134	92.4	30.1	326	110	14.5	1.111	3.41	30.3	12.9276																			2	male	FALSE	married	non-insurance	GA	FALSE	0	dev
50	160	70	6.87	58.7	34.6	4.7	1.7	0.3	2.38	0.32	0.12	4.47	136	92.4	30.4	329	275	13.3	1.008	2.985	31.3	14.2																			2	female	FALSE	married	insurance	GA	FALSE	0	dev
56	174		3.99	64.3	26.6	6.5	2.3	0.3	1.06	0.26	0.09	3.87	95	80.4	24.5	305	283	11.3	0.99	2.37	24.7	18.7	0.6	11.7	4.5	7.2	3.3	44	31	56	31		8.3	84	113	5.1	139	2.14	1.24	1.06	300	male	FALSE	married	insurance	GA	FALSE	0	dev
56	160	70	4.03	50.2	42.4	3.7	3.2	0.5	1.71	0.15	0.13	4.71	143	90.7	30.4	335	177	14.3	1.094	2.645	33.2	15										4.62									2	female	FALSE	married	insurance	GA	FALSE	0	dev
59	157	57	6.89	57.4	36.4	6	0.1	0.1	2.51	0.41	0.01	4.27	138	96.5	32.3	335	198	11.4	1	2.5	26.8	20.3		12.8	2.6	10.2	8.9	18	27	69	40	5	4.2	56	95	3.9	138	2.09	1.09	1.14	3	female	FALSE	married	non-insurance	LA	FALSE	0	dev
43	160	50	6.23	56.1	37.1	4.8	1.8	0.2	2.31	0.3	0.11	4.56	144	93.6	31.6	337	203	15	1.154	2.733	32.3	15.1																			1	female	FALSE	married	insurance	GA	FALSE	0	dev
73	164	70																																							0	male	missing	missing	insurance	GA	FALSE	0	dev
61	170	56																														6.3									0	male	missing	missing	insurance	GA	FALSE	0	dev
62	182	69	4.91	78.6	14.7	5.5	1.2	0	0.72	0.27	0.06	5.18	170	95.9	32.8	342	102	10.5	0.92	1.89	27.3	18.6																			3	male	FALSE	married	insurance	GA	FALSE	0	dev
56	176	88																														5.7									0	male	missing	missing	insurance	GA	FALSE	0	dev
66	168	59																														5.9									0	male	missing	missing	insurance	GA	FALSE	0	dev
62	180	73	5.16	60.4	30.8	7.6	1	0.2	1.59	0.39	0.05	5.05	158	94.1	31.3	333	181	10.3	0.91	2.13	28.3	20.3																			3	male	FALSE	married	insurance	GA	FALSE	0	dev
56	182	80																														4.8									0	male	missing	missing	non-insurance	GA	FALSE	0	dev
46	160	62	6.03	58.2	33.7	6.6	1.3	0.2	2.03	0.4	0.08	4.11	124	93.2	30.2	324	233	13.8	1.051	3.2	28.4	16.1		7.2	1.9	5.3	6.3	20	26	64	39	4.6	5.9	46	337	3.8	139	2.3	1.37	1.03	1	female	FALSE	married	non-insurance	GA	FALSE	0	dev
37	175	77																														5.8									0	male	missing	missing	insurance	GA	FALSE	0	dev
29	167	69																																							0	female	missing	missing	insurance	TIVA	FALSE	0	dev
61	168	67	5.79	54.8	41.3	3.3	0.3	0.3	2.39	0.19	0.02	4.49	135	88.2	30.1	341	264	13.2	1	3.662	30.8	14.3		11.5	2.2	9.3	1.2	13	23	73	40	5.07	6	66	231	4.1	141	2.33	1.42	1.07	2	female	FALSE	married	insurance	GA	FALSE	0	dev
61	159	57	6.1	70.1	25.2	3.4	1.1	0.2	1.54	0.21	0.07	4.3	128	91.4	29.8	326	114	14.4	1.102	3.554	31.3	13.8																			2	female	FALSE	married	non-insurance	GA	FALSE	0	dev
79	164	80	7.37	72.31	19.82	6	1.8	0.1	1.46	0.44	0.13	4.47	87	67.8	19.5	287.2	295	14.2	1.085	4.192	30	14.5152		4	1	3	3.8	9	15	56	33		6.6	56	184	4.2	139	2.14	1.15	0.93	3	male	FALSE	married	insurance	GA	FALSE	0	dev
59	164	53	7.67	66	27.5	3.7	2.7	0.1	2.11	0.28	0.21	5.14	142	86.8	27.6	318	346	9.8	0.86	2.55	21.5	20	0.1	11.8	2.7	9.1	0.2	18	23	84	51	6.46	5.1	64	190	4.7	140	2.5	1.3	1.08	4	female	FALSE	married	insurance	GA	FALSE	0	dev
75	169	65	6.77	70.6	20.4	5.9	2.8	0.3	1.38	0.4	0.19	4.77	147	93.1	30.8	331	136	14.4	1.102	3.162	32.8	14.175	0.1	10	2.5	7.5	6.9	11	17	61	39		6	80	277	3.9	137	2.3	0.99	1.06	4	male	FALSE	married	insurance	GA	FALSE	0	dev
57	155	47	5.08	56.5	36.6	4.7	2	0.2	1.86	0.24	0.1	4.21	131	92.4	31.1	337	239	13.5	1.025	3.392	33.2	14.4		10.7	1.8	8.9	3.8	13	20	70	43	4.06	6	57	261	3.7	139	2.24	1.21	1.17	1	female	FALSE	married	non-insurance	GA	FALSE	0	dev
51	170	74	5.46	57.7	33.9	6.8	1.6	0	1.85	0.37	0.09	4.87	155	93.2	31.8	341	170	14.1	1.077	2.945	32.3	13.9	0.1	22.6	3.2	19.4	0.1	19	23	71	42		3.3	62	297	4	139	2.32	1.01	0.98	1	male	FALSE	married	non-insurance	GA	FALSE	0	dev
66	178	78	5	64.8	24.2	9.2	1.6	0.2	1.21	0.46	0.08	4.43	139	96.2	31.4	326	138	14.8	1.137	3.477	34.9	12.6	0.1									7.32									1	male	FALSE	married	insurance	GA	FALSE	0	dev
63	171	59	3.69	50.3	38.8	5.7	4.9	0.3	1.43	0.21	0.18	3.94	133	101	33.8	334	139	14.8	1.137	2.663	30.8	15.1956	0.1																		4	male	FALSE	married	insurance	GA	FALSE	0	dev
26	170	65	5.42	60.2	31.4	6.5	1.7	0.2	1.7	0.35	0.09	5.44	164	90.3	30.1	334	237	14.6	1.12	1.759	29.8	15.8	0.1	10.1	2.4	7.7	6.6	17	23	69	41	5.28	5.6	93	288	4.7	140	2.52	1.23	1.06	1	male	FALSE	married	non-insurance	SA	FALSE	0	dev
40	160	55	3.76	49	41.2	8.2	1.3	0.3	1.55	0.31	0.05	4.25	90	70.6	21.2	300	218	14.6	1.12	3.071	27.7	14.6	0.1	4.6	1.1	3.5	10.9	16	28	72	39		6.5	56	164	4.2	139	2.26	0.92	1.06	1	female	FALSE	married	insurance	GA	FALSE	0	dev
37	160	51	4.53	69.6	26	4	0.4	0	1.18	0.18	0.02	4.35	140	97.7	32.2	329	230	14.5	1.111	2.203	29.9	15	0.1	10.4	2.5	7.9	1.8	5	17	68	45	4.74	5.7	54	151	4.1	139	2.29	1.22	1.19	1	female	FALSE	married	insurance	GA	FALSE	0	dev
38	153	47																																							0	female	FALSE	married	non-insurance	GA	FALSE	0	dev
34	159	50																																							0	female	FALSE	married	insurance	GA	FALSE	0	dev
42	157	64	4.77	58.5	33.8	6.5	1	0.2	1.61	0.31	0.05	4.26	120	88.3	28.2	319	222	14.1	1.077	2.438	34.6	16.9																			2	female	FALSE	married	non-insurance	GA	FALSE	0	dev
71	159	66	5.61	57.7	34.4	3.6	3.9	0.4	1.93	0.2	0.22	4.19	131	93.8	31.3	333	248	13	0.983	5.308	29.8	12.1		7.4	0.1	7.3		22	30			5.46	7.9	85	290	4.5	140				1	female	FALSE	married	insurance	GA	FALSE	0	dev
56	160	58																																							0	female	missing	missing	insurance	TIVA	FALSE	0	dev
45	158	50																																							0	female	missing	missing	insurance	TIVA	FALSE	0	dev
52	174	86	4.3	58.9	37.2	2.8	0.9	0.2	1.6	0.12	0.04	5.26	158	89	30	338	185	11.8	0.882	2.935	29.4	11.4		12	3.2	8.8	0.1	33	32	75	46	5.5	4.7	66	426	4.3	139	2.51	1.51	0.87	1	female	FALSE	married	insurance	GA	FALSE	0	dev
69	158	68	7.21	67.4	26.4	3.3	2.8	0.1	1.9	0.24	0.2	4.08	128	99.5	31.4	315	343	10.2	0.9	3.96	22	19.2																			5	female	FALSE	married	non-insurance	GA	FALSE	0	dev
63	160	59	4	46.4	48	3.5	1.8	0.3	1.92	0.14	0.07	4.61	138	93.7	29.9	319	215	12.8	0.966	3.154	27.5	15.1	0.1	15.1	3	12.1	11.2	21	31	70	41	5.4	5.1	59	327	3.8	141	2.46	1.41	1	2	female	FALSE	married	non-insurance	GA	FALSE	0	dev
34	164	56	3.44	51.1	44.8	2.9	0.9	0.3	1.54	0.1	0.03	4.9	147	91.4	30	328	201	14	1.068	2.842	31.1	11.6		31.2	7.1	24.1	1.4	11	19	72	45		4.9	71	207	3.4	141				1	female	FALSE	married	insurance	GA	FALSE	0	dev
31	160	45	5.86	69.1	24.4	6.3	0	0.2	1.43	0.37	0	3.98	100	80.9	25.1	311	304	11.3	0.99	2.2	22.4	21.4		15	1.8	13.2	1.4	11	21	65	39	4.4	1.4	52	102	3.6	140	2.37	1.37	0.95	17	female	FALSE	married	insurance	GA	FALSE	0	dev
73	166	72	4.64	55.2	34.1	7.5	2.8	0.4	1.58	0.35	0.13	4.39	142	96.8	32.3	334	126	14.3	1.094	3.095	32.2	15.5		15.2	2.1	13.1	11.3	58	50	67	42	6	5	67	163	3.9	138	2.38	1.17	0.94	3	male	FALSE	married	insurance	GA	FALSE	1	dev
78	160	70	4.57	58.9	33	5.7	2.2	0.2	1.51	0.26	0.1	4.51	134	92.5	29.7	321	228	12.3	0.924	3.692	32.4	13.5	0.1									3.9									2	female	FALSE	married	insurance	GA	FALSE	0	dev
64	163	70	5.94	57.1	30.6	6.4	5.7	0.2	1.82	0.38	0.34	4.47	137	96.4	30.6	318	240	13.9	1.06	4.481	31.3	14.4	0.1									5.6									2	female	FALSE	married	non-insurance	GA	FALSE	0	dev
56	165	58	3.63	59.7	35	3.6	1.4	0.3	1.27	0.13	0.05	4.66	139	92.7	29.8	322	143	13.5	1.025	2.705	34	13.7		10	1.2	8.8	2.7	15	20	62	39	4.5	6.1	58	312	3.7	141	2.43	1.27	0.97	1	female	FALSE	married	insurance	GA	FALSE	0	dev
48	178	82	5.65	47.3	41.9	7.1	3.5	0.2	2.37	0.4	0.2	5.31	163	94.5	30.7	325	235	12.8	0.966	2.5	30.9	12.7	0.1	21.9	4.2	17.7	3.8	33	26	64	39		7.7	101	285	4	143	2.38	1.13	1.19	2	male	FALSE	married	non-insurance	GA	FALSE	0	dev
75	165	68	7.11	58.8	35.4	4.8	0.7	0.3	2.52	0.34	0.05	4.59	141	92.2	30.7	333	190	13.4	1.017	3.228	31.3	14.6										5.8									3	female	FALSE	married	insurance	GA	FALSE	0	dev
63	170	72	5.78	62.9	24.4	6.1	6.1	0.5	1.41	0.35	0.35	4.27	138	97.7	32.3	331	199	16.4	1.275	4.088	34.9	13.4	0.1																		3	male	FALSE	married	non-insurance	GA	FALSE	0	dev
72	160	55	4.06	63.2	24.6	7.1	4.9	0.2	1	0.29	0.2	3.28	104	94.8	31.7	334	189	14.3	1.094	4.587	32	15.5	0.1																		4	male	FALSE	married	non-insurance	GA	FALSE	0	dev
68	165	65	7.85	49.8	42.7	4.7	2.4	0.4	3.35	0.37	0.19	5.03	152	90.3	30.2	335	208	13.1	0.992	3.429	32.5	12.6	0.1	12.8	2.1	10.7	0.8	25	25	71	42	5.5	5.4	77	323	4.2	139	2.35	1.22	1.12	2	male	FALSE	married	insurance	GA	FALSE	0	dev
56	160	59	7.16	67.8	26.3	3.9	1.7	0.3	1.88	0.28	0.12	4.65	139	92.7	29.9	323	345	14.6	1.12	6.293	30.2	12.9		7.8	2	5.8	1.6	12	22	65	34	4.8	2.3	57	287	4.2	138				3	female	FALSE	married	insurance	GA	FALSE	0	dev
63	172	80	9.88	79	15.5	4.4	1	0.1	1.53	0.43	0.1	4.64	141	91.4	30.4	333	189	13.4	1.017	3.182	29	16.1	0.1	10.2	3	7.2	4.6	23	21	61	35	4.8	4.1	109	423	3.9	139	2.3	1.08	0.99	12	male	FALSE	married	insurance	GA	FALSE	0	dev
76	170	53	4.06	68	23.9	6.9	1.2	0	0.97	0.28	0.05	4.58	151	97.8	33	337	73	15.4	1.188	3.226	31	17.1		18.8	5.1	13.7	7	29	30	69	36	5.2	6	68	251	3.4	144	2.31	0.92	0.92	1	male	FALSE	married	insurance	GA	FALSE	0	dev
73	170	80																														5.1									0	male	FALSE	married	insurance	LA	FALSE	0	dev
66	175	59	7.58	81.2	13.6	4.7	0.4	0.1	1.03	0.36	0.03	4.73	146	94.5	30.9	327	158	10.5	0.92	2.1	26.6	19.4	0.1	37.8	8.1	29.7	2.3	20	32	67	38	6.3	5.3	86	295	4	139	2.33	0.99	0.86	5	male	FALSE	married	insurance	GA	FALSE	0	dev
57	170	85	6.14	63.2	28.8	5	2.8	0.2	1.77	0.31	0.17	4.68	147	92.5	31.4	339	270	12.6	0.949	4.382	32.2	12.9276		8	1.6	6.4	2.6	14	29	69	37	5.7	4.8	81	347	3.6	137	2.27	1.21	0.99	1	male	FALSE	married	insurance	LA	FALSE	0	dev
49	176	65	12.07	84.4	9.2	6.1	0.2	0.1	1.11	0.74	0.03	4.44	143	97.3	32.2	331	140	11.7	1.03	4.36	28.3	17.3		33.8	10.5	23.3	2.2	34	32	61	32	7	4	91	154	3.3	139	2.23	0.72	0.97	3	male	FALSE	married	insurance	GA	FALSE	0	dev
61	164	56																														5.7									0	male	FALSE	married	insurance	GA	FALSE	0	dev
74	160																																								0	male	FALSE	married	insurance	GA	FALSE	0	dev
64	167	69	4.25	61.9	29.4	4.5	4	0.2	1.25	0.19	0.17	4.32	121	87	28	322	148	14.7	1.128	3.167	36.2	18														3.9	140				4	female	FALSE	married	insurance	GA	FALSE	0	dev
66	152	55	7.86	56.6	37.3	4.6	1.4	0.1	2.93	0.36	0.11	3.82	123	97.9	32.2	329	181	12.8	0.966	5.352	24.8	11.7369	0.1	10.7	3.8	6.9	1.3	54	25	66	35		3.8	47	226	4.5	138	2.39	1.16	1.03	14	female	FALSE	married	non-insurance	GA	FALSE	0	dev
62	173	82	5.94	64.7	23.9	5.4	5.7	0.3	1.42	0.32	0.34	4.6	135	87.8	29.3	334	191	12.1	0.907	3.147	28.5	15		10	3.1	6.9	0.9	12	13	67	37	6.1	7.7	118	375	4.1	141	2.52	1.33	0.68	14	male	FALSE	married	insurance	GA	FALSE	0	dev
50	161	48	4.66	56.9	33.5	6.4	3	0.2	1.56	0.3	0.14	4.32	130	94	30.1	320	208	13.3	1.008	3.948	34	11.3																			3	female	FALSE	married	non-insurance	GA	FALSE	0	dev
80	174	80	5.77	65.3	20.8	6.1	7.6	0.2	1.2	0.35	0.44	4.63	138	90.1	29.8	331	145	15.1	1.163	3.835	30.2	14.8														3.7	139				6	male	FALSE	married	insurance	SA	FALSE	0	dev
49	155	59	8.26	49.2	38.4	4.6	7.4	0.4	3.17	0.38	0.61	4.81	146	92.9	30.4	327	251	12	0.899	3.508	29.1	13.4		9.6	1.6	8	6.1	28	18	76	42	5.2	5	59	236	4	147	2.56	1.17	1.03	3	female	FALSE	married	non-insurance	GA	FALSE	0	dev
44	164	59	6.48	71.7	25	2	1.1	0.2	1.62	0.13	0.07	5.09	147	86.8	28.9	333	197	10.9	0.96	1.94	27.3	16.5																			3	female	FALSE	married	non-insurance	TIVA	FALSE	0	dev
59	166	64	4.44	49.6	40.1	5.6	4.5	0.2	1.78	0.25	0.2	5.44	162	88.4	29.8	337	235	13	0.983	2.158	26.3	12.5		17.6	4.4	13.2	6.4	23	29	71	42	4.5	4.2	90	336	4	141	2.43	1.1	0.92	4	male	TRUE	married	insurance	GA	FALSE	0	dev
59	155	51	3.83	45.1	49.1	5	0.3	0.5	1.88	0.19	0.01	4.04	126	95.5	31.2	326	244	13	0.983	3.294	32.9	14.1																			7	female	FALSE	married	non-insurance	GA	FALSE	0	dev
42	168	67	5.11	60.2	33.5	4.1	1.8	0.4	1.71	0.21	0.09	4.89	156	94.1	31.9	339	163	14.3	1.094	2.043	33.6	15.7	0.1	19.1	3	16.1	3.7	22	28	68	42	4.7	3.7	76	395	3.7	139	2.3	0.95	0.89	6	male	FALSE	married	non-insurance	GA	FALSE	0	dev
38	159	52																														5									0	female	FALSE	married	insurance	GA	FALSE	0	dev
46	179	74																														5.3									0	male	missing	missing	insurance	GA	FALSE	0	dev
77	156	53																																							0	female	FALSE	married	insurance	LA	FALSE	0	dev
43	156	58																																							0	female	FALSE	married	insurance	GA	FALSE	0	dev
65	171	65	4.16	68.6	21.9	6.7	2.6	0.2	0.912	0.28	0.11	4.06	134	94.6	33	349	83	13.3	1.16	1.79	37	17.6		25.8	6.3	19.5	72.9	21	37	66	39		4.9	64	201	3.5	140	2.19	1.25	1.06	20	male	FALSE	married	insurance	GA	FALSE	0	dev
66	176	77	6.1	53.5	36.9	7.5	2.1	0	2.25	0.46	0.13	4.73	144	93.4	30.4	326	137	12.2	0.916	3.368	26.7	11.7		17.2	4.4	12.8		13	21			6.12	6	78	440	3.7	142				1	male	FALSE	married	insurance	GA	FALSE	0	dev
33	164	60	4.32	46.9	42.4	9.3	1.2	0.2	1.83	0.4	0.05	4.59	134	89.8	29.2	325	227	13.9	1.06	2.001	28.7	13.3		15.1	2.9	12.2	4.9	8	19	71	41	4.77	3.6	69	233	3.8	139				5	female	FALSE	married	non-insurance	GA	FALSE	0	dev
54	172	72	4.42	58.6	33.9	4.1	3.4	0	1.5	0.18	0.15	4.74	156	92.6	32.9	355	133	12.1	0.907	3.169	30.6	12.6		16.6	3.7	12.9	3.5	31	24	69	44	5.7	5.6	70	304	4	139	2.51	1.08	0.99	1	male	TRUE	married	non-insurance	GA	FALSE	0	dev
58	163	65	6.31	52.8	32.5	4.4	9.8	0.5	2.05	0.28	0.62	4.11	130	98.3	31.6	322	239	13.4	1.017	3.658	33.7	11.4																			5	female	TRUE	married	non-insurance	GA	FALSE	0	dev
43	167	50	5.13	30.4	57.9	8.2	3.1	0.4	2.97	0.42	0.16	4.19	133	97.6	31.7	325	213	16.3	1.267	2.333	32.9	14.1	0.1	21.4	4.8	16.6	2.2	30	27	65	35	4.6	3.1	105	221	3.7	140	2.37	1.05	1.03	6	male	FALSE	married	non-insurance	GA	FALSE	0	dev
57	156	65	9.96	77.4	19.1	2.8	0.7	0	1.9	0.28	0.07	4.45	135	92.8	30.3	327	205	12.4	0.932	4.27	32.5	11.5	0.1	11.5	1.3	10.2	4.1	19	28	69	44		4.1	49	223	3.7	143	2.27	1.36	1.21	1	female	FALSE	married	insurance	GA	FALSE	0	dev
55	160	55																														5.3									0	female	FALSE	married	insurance	SA	FALSE	0	dev
67	158	58	7.15	56.5	37.1	4.9	1.4	0.1	2.65	0.35	0.1	4.17	126	93	30.2	325	192	13.6	1.034	4.191	40.8	11.8																			4	female	FALSE	married	insurance	GA	FALSE	0	dev
69	157	50	3.44	52.7	37.2	5.2	4.9	0	1.28	0.18	0.17	4.31	134	98.1	31.1	317	154	13.3	1.008	2.869	27.8	14.9	0.1																		7	female	FALSE	married	insurance	GA	FALSE	0	dev
68	160	69	4.71	49.5	38.6	5.3	6.4	0.2	1.82	0.25	0.3	4.81	148	90.6	30.8	339	150	12.9	0.975	2.98	29.1	14.6286	0.1									11.2									9	male	FALSE	married	non-insurance	GA	FALSE	0	dev
36	178	81	9.32	59.7	35.1	3.8	1.1	0.3	3.27	0.35	0.1	5.17	162	91.7	31.3	342	189	14.1	1.077	2.741	31.3	12.3	0.1	24.1	3.1	21	6	50	31	72	43		5.2	101	382	3.7	137	2.38	1.17	0.99	1	male	FALSE	married	insurance	GA	FALSE	0	dev
54	157	70	5.3	53.9	38.5	5.1	2.5	0	2.04	0.27	0.13	5.11	145	88.3	28.4	322	250	12.9	0.975	3.657	37.9	12.4																			3	female	FALSE	married	insurance	GA	FALSE	0	dev
81	152	50	4.51	60.7	27.1	5.3	6.7	0.2	1.22	0.24	0.3	3.97	107	84.6	27	318	125	13.3	1.008	3.761	28.9	14.9	0.1	14.2	3.6	10.6	1.6	13	28	65	35		6.9	49	156	3.8	137	2.31	1.01	0.71	8	female	FALSE	divorced	insurance	GA	FALSE	0	dev
49	160	70	4	62.1	30.3	6.5	0.8	0.3	1.21	0.26	0.03	4.21	138	96.2	32.8	341	172	12.9	0.975	2.883	31	13.7		15.6	3.4	12.2	4.6	12	13	66	38		4.5	45	241	3.4	140				4	female	FALSE	married	non-insurance	GA	FALSE	0	dev
73	160	68	7.24	61.8	27.5	6.9	3.7	0.1	1.99	0.5	0.27	5.64	174	94.9	30.9	325	267	12.1	0.907	4.459	32	12.4173		10	2.4	7.6	3.9	18	19	71	35	6.5	11.1	77	337	4.2	140	2.67	1.11	0.81	8	male	FALSE	married	non-insurance	GA	FALSE	0	dev
46	163	75	4.83	69.6	24.8	3.1	1.7	0.8	1.2	0.15	0.08	4.65	141	90.1	30.3	337	193	14	1.068	3.692	32	11.7	0.1	12.2	3.1	9.1	1.9	22	13	68	39	5.2	4	49	244	3.5	138	2.31	1.17	0.92	4	female	FALSE	married	insurance	GA	FALSE	0	dev
49	159	45	7.84	75.71	20.5	3.1	0.6	0.1	1.61	0.24	0.05	4.61	140	90.2	30.4	337	251	10.4	0.92	2.17	20.4	18.2																			1	female	missing	missing	insurance	GA	FALSE	0	dev
48	163	62	3.97	68.5	23.4	6	1.8	0.3	0.93	0.24	0.07	4.88	140	88.1	28.7	326	208	12	0.899	3.101	27.3	12.1	0.1	17.7	3	14.7	1	41	23	75	41		4.9	54	242	4.2	140	2.49	1.14	0.91	1	female	FALSE	married	non-insurance	GA	FALSE	0	dev
81	160	63	4.72	44.7	45.6	5.9	3.2	0.6	2.15	0.28	0.15	4.4	131	94.3	29.8	316	165	13.8	1.051	4.578	33.4	13.2	0.1									6.3									4	female	FALSE	married	insurance	GA	FALSE	0	dev
53	170	77	6.53	53.7	38.4	6.6	1.1	0.2	2.51	0.43	0.07	5.19	173	95.8	33.3	348	246	12	0.899	3.556	27.9	11.7		15.7	2.6	13.1	3.8	29	26	71	39		6	82	339	4.2	139	2.33	1.14	1.26	1	male	FALSE	married	non-insurance	GA	FALSE	0	dev
44	153	51	4.7	60.8	31.3	6.6	1.3	0	1.47	0.31	0.06	4.54	134	88.8	29.5	333	149	12.9	0.975	3.242	33.7	11.5	0.1	15	2.4	12.6	0.7	18	19	72	45	4.7	5.6	47	278	4.4	139	2.39	1.11	0.95	1	female	FALSE	married	insurance	GA	FALSE	0	dev
54	160	62	5.64	58.1	32.6	5.7	3.4	0.2	1.84	0.32	0.19	4.58	141	91	30.8	338	270	14.1	1.077	3.96	30.9	13.6	0.1																		9	male	FALSE	married	non-insurance	GA	FALSE	0	dev
28	158	39	4.37	49	44.4	5	1.4	0.2	1.94	0.22	0.06	4.32	131	90.3	30.3	336	284	11.2	0.98	2	24.7	21.2		12				4	13	84	48	4.9	3.9	54	294	4.2	140				1	female	FALSE	unmarried	insurance	GA	FALSE	0	dev
26	165	54	4.36	62.4	32.6	3.4	1.6	0	1.42	0.15	0.07	4.25	126	91.1	29.6	326	185	13.5	1.025	2.673	42	13.1		14.5	3.9	10.6	1.5	10	15	70	44	5	6	59	215	3.7	139	2.29	1.37	0.96	1	female	FALSE	married	insurance	GA	FALSE	0	dev
76	160	65	9.02	72.5	18.5	7.3	1.6	0.1	1.67	0.66	0.14	4.02	118	93	29.4	316	226	12.2	1.07	5.96	29.8	17.8																			9	female	FALSE	married	insurance	GA	FALSE	0	dev
57	158	64	3.29	62.9	32.2	4.3	0.6	0	1.06	0.14	0.02	3.88	120	95.9	30.9	323	236	12.7	0.958	4.042	28.8	12.5	0.1	11	2.7	8.3	0.9	62	38	67	37	5.9	2.6	53	228	3.9	139	2.3	0.97	0.92	1	female	FALSE	married	insurance	GA	FALSE	0	dev
48	174	66	4.82	49.8	38.2	5.4	6.2	0.4	1.84	0.26	0.3	4.36	129	94	29.6	315	205	14.7	1.128	2.653	27.4	12.4	0.1																		4	male	FALSE	married	non-insurance	GA	FALSE	0	dev
51	162	75																														8.79									1	female	FALSE	married	insurance	GA	FALSE	0	dev
60	160	48	9.54	71.5	22.5	5	1	0	2.15	0.48	0.1	3.41	108	95.9	31.7	330	203	12.9	0.975	5.319	32.2	11		13.1	2.2	10.9	5.1	36	30	67	39	5.4	4.5	57	158	3.4	138	2.24	1.04	1	2	female	FALSE	married	insurance	SA	FALSE	0	dev
71	170	65	4.99	59.7	31.5	4.6	4	0.2	1.57	0.23	0.2	4.32	98	74.3	22.7	305.2	295	11.4	1	2.3	25.2	17.6	0.1									5.2									13	male	FALSE	married	non-insurance	GA	FALSE	0	dev
29	161	52.5	3.91	43.7	45	7.4	3.6	0.3	1.76	0.29	0.14	4.33	136	95.2	31.4	330	185	14.5	1.111	3.208	31.2	12.2		19.3	3.9	15.4	0.8	8	18	73	39		5.7	60	170	3.8	140				1	female	FALSE	married	non-insurance	TIVA	FALSE	0	dev
35	164	65	5.23	54	36.5	8.2	1.1	0.2	1.91	0.43	0.06	4.08	128	96.6	31.4	325	213	12.7	0.958	3.17	32.7	12.5		5	2.7	2.3	1.6	21	17	66	40		3.4	51	222	3.8	138				1	female	FALSE	married	non-insurance	GA	FALSE	0	dev
30	158	50	6.09	58.8	30.5	4.8	5.6	0.3	1.86	0.29	0.34	4.25	126	93.2	29.6	318	315	12.7	0.958	6.183	30.3	11										4.87									6	female	FALSE	married	insurance	GA	FALSE	0	dev
49	165	60	6.43	69.7	24.7	4	1.6	0	1.59	0.26	0.1	4.12	129	92	31.3	340	259	13.6	1.034	2.988	25.7	12.2										5.1									1	female	FALSE	married	non-insurance	GA	FALSE	0	dev
60	169	80	4.53	45.9	43.9	5.1	4.2	0.9	1.99	0.23	0.19	5.18	157	90.7	30.3	334	195	12.1	0.907	2.871	31.3	12	0.1																		2	male	FALSE	married	insurance	GA	FALSE	0	dev
31	155	37																														4.9									0	female	FALSE	married	insurance	LA	FALSE	0	dev
74	160	50	6.59	62.8	30.8	5.3	0.9	0.2	2.03	0.35	0.06	4.31	128	95.6	29.7	311	237	12.1	0.907	4.796	29.5	11.4																			2	female	FALSE	married	insurance	GA	FALSE	0	dev
66	162	57	6.73	70.6	23.3	4.8	1	0.3	1.57	0.32	0.07	4.44	137	95	30.9	325	200	13.2	1	3.359	29.3	12.8																			5	female	FALSE	married	non-insurance	GA	FALSE	0	dev
58	160	65	4.68	53.3	38	4.7	3.8	0.2	1.78	0.22	0.18	4.47	133	92.6	29.8	321	195	12.4	0.932	4.448	32.7	11.7																			1	female	FALSE	married	insurance	TIVA	FALSE	0	dev
45	160	56																																							0	female	FALSE	married	insurance	SA	FALSE	0	dev
54	163	69	11.24	69.8	23.7	5.2	1.2	0.1	2.66	0.58	0.14	5.02	154	92.2	30.7	333	201	13.6	1.034	3.706	34.1	11.3		11.8	2.3	9.5	5.5	26	26	66	40	4.3	5.1	56	233	4	138				1	female	FALSE	married	insurance	GA	FALSE	0	dev
60	171	68	11.11	73.6	20.2	3.2	2.9	0.1	2.24	0.36	0.32	5.02	158	92	31.5	342	213	12.3	0.924	3.154	30.4	12.7	0.1	6.8	2.9	3.9	9.7	17	18	74	46	6.6	3.6	61	304	4.5	139	2.77	1.06	1.01	1	male	FALSE	married	insurance	GA	FALSE	0	dev
60	160	90	8.49	63.4	31.8	3.1	1.6	0.1	2.7	0.26	0.14	4.96	141	89.3	28.4	318	224	13.6	1.034	4.387	33.7	11.3																			1	female	FALSE	married	insurance	GA	FALSE	0	dev
71	171	61																														6.9									0	male	missing	missing	non-insurance	GA	FALSE	0	dev
71	172	77																														5.4									0	male	missing	missing	non-insurance	GA	FALSE	0	dev
57	164	58	4.47	58.6	33.6	6	1.6	0.2	1.5	0.27	0.07	4.67	119	84.4	25.5	302	376	12.1	0.907	3.347	28.9	12.3	0.1	12.3	2.4	9.9	0.2	27	22	80	46	5	4.8	51	134	3.8	140	2.5	1.39	0.96	2	female	FALSE	married	non-insurance	GA	FALSE	0	dev
43	156	59	7.54	58.6	36.6	3.2	1.5	0.1	2.76	0.24	0.11	4.22	128	91	30.3	333	257	12.4	0.932	3.231	25	11.6																			2	female	FALSE	married	insurance	GA	FALSE	0	dev
58	169	70																														4.3									0	male	missing	missing	insurance	GA	FALSE	0	dev
63	159	78	6.07	47.6	46.6	4.3	1.3	0.2	2.83	0.26	0.08	4.51	142	97.3	31.5	323	219	12.6	0.949	3.463	27.1	11.5																			2	female	FALSE	married	insurance	GA	FALSE	0	dev
28	170	56																														4.8									0	male	FALSE	married	insurance	GA	FALSE	0	dev
70	170	74																														5									0	male	missing	missing	insurance	GA	FALSE	0	dev
54	158	70	5.15	56.1	33.4	3.7	6.6	0.2	1.72	0.19	0.34	4.42	133	90.7	30.1	332	158	13.9	1.06	3.566	31.5	12.7																			2	female	FALSE	married	insurance	GA	FALSE	0	dev
66	170	64.5																														5.3									0	male	missing	missing	insurance	GA	FALSE	0	dev
55	163	64	5.56	60.6	34.9	3.6	0.7	0.2	1.94	0.2	0.04	4.36	129	92.7	29.6	319	216	14.1	1.077	3.247	30.4	11.7	0.1																		2	female	FALSE	married	non-insurance	GA	FALSE	0	dev
66	174	81																																							0	male	FALSE	married	insurance	GA	FALSE	0	dev
56	172	82	5.99	54.6	39.6	3.8	1.7	0.3	2.37	0.23	0.1	5.03	156	91.7	31	338	135	13.4	1.017	3.219	28.6	12.3	0.1									5									2	male	FALSE	married	insurance	GA	FALSE	0	dev
23	181	84.5																														5.4									0	male	missing	missing	insurance	GA	FALSE	0	dev
64	176	85	7.43	64.7	25	6.5	3.5	0.3	1.86	0.48	0.26	4.66	141	90.1	30.3	336	170	12.8	0.966	4.842	29.5	11.6	0.1																		3	male	FALSE	married	non-insurance	GA	FALSE	0	dev
38	175	76	9.87	65.1	27.3	5.2	2.3	0.1	2.69	0.51	0.23	5.25	158	89.1	30.1	338	272	10.7	0.94	2.6	25.1	21		15				63	17	71	40		3.2	114	353	3.8	139				1	male	FALSE	married	non-insurance	GA	FALSE	0	dev
60	160	54	4.03	45.2	46.2	6.2	2.2	0.2	1.86	0.25	0.09	4.38	134	94.3	30.6	324	180	13.4	1.017	3.268	33.4	12.8																			2	female	FALSE	married	insurance	TIVA	FALSE	0	dev
65			9.94	83.1	12.9	3.4	0.5	0.1	1.28	0.34	0.05	4.53	135	93.8	29.8	318	194	13.7	1.043	4.075	26.7	11.7		15.3	2.1	13.2		12	15			6.9	6	62	354	4.4	139				0	female	FALSE	married	insurance	SA	FALSE	0	dev
45	156	61	5.87	66	27.4	3.7	2.7	0.2	1.61	0.22	0.16	4.88	149	89.3	30.5	342	306	12.9	0.975	3.54	34.4	11		7.3	1.4	5.9	4.4	17	21	74	44		5.4	57	234	3.9	138				2	female	FALSE	married	non-insurance	GA	FALSE	0	dev
62	158	58	4.69	64.3	30.5	4.1	0.9	0.2	1.43	0.19	0.04	5.39	144	85.5	26.7	312	200	13.3	1.008	4.102	34.6	11	0.1																		2	female	FALSE	married	insurance	GA	FALSE	0	dev
59	178	60	4.61	54	37.1	6.5	2.2	0.2	1.71	0.3	0.1	4.13	133	98.3	32.2	328	149	13.4	1.017	3.641	31.3	12.3																			3	male	FALSE	married	insurance	GA	FALSE	0	dev
47	156	50	3.72	46.7	46	5.4	1.6	0.3	1.71	0.2	0.06	3.99	105	84.5	26.3	312	241	13.6	1.034	3.8	29.5	12.1																			2	female	FALSE	married	non-insurance	GA	FALSE	0	dev
41	160	59	5.12	70.1	24.4	5.1	0.2	0.2	1.25	0.26	0.01	4.45	133	91.2	29.9	328	177	14.8	1.137	2.205	28.7	12.4		12.1	5.1	7		6	15			5.4	3.7	61	238	4.1	137				1	female	FALSE	married	insurance	LA	FALSE	0	dev
32	155	55																																							0	female	FALSE	married	insurance	TIVA	FALSE	0	dev
52	153	45	3.62	47.5	46.4	5	1.1	0	1.68	0.18	0.04	3.99	119	90.5	29.8	330	131	15	1.154	2.96	34.4	14	0.1																		3	female	FALSE	married	insurance	GA	FALSE	0	dev
23	174	78	7.92	75.6	19.1	3.5	1.5	0.3	1.51	0.28	0.12	5.02	151	89.6	30.1	336	360	13.3	1.008	3.557	31.3	11																			2	male	FALSE	unmarried	insurance	GA	FALSE	0	dev
64	170		6.12	75.1	16.5	7.7	0.5	0.2	1.01	0.47	0.03	4.76	146	92	30.7	333	126	14.2	1.085	3.563	28.7	12.3		12.4	3	9.4		18	20				4.9	90	168	4	140				0	male	FALSE	married	non-insurance	GA	FALSE	0	dev
44	166	66	9.81	70.7	23	3.7	2.5	0.1	2.26	0.36	0.25	4.97	146	89.9	29.4	327	310	13.3	1.008	2.561	31.9	11	0.1	30	4.7	25.3	1.5	17	28	75	42		4.3	86	525	4.1	140	2.47	1.35	0.97	2	female	FALSE	married	non-insurance	GA	FALSE	0	dev
52	170	80	8.38	47.7	43.7	4.4	3.7	0.5	3.66	0.37	0.31	5.2	162	95.2	31.2	327	196	13.1	0.992	2.983	35.9	11.7	0.1	17.4	2.6	14.8	3.1	26	24	67	40	5.64	5.3	72	330	4.1	138	2.29	1.29	1.11	3	male	FALSE	married	non-insurance	GA	FALSE	0	dev
52	162	70	3.98	57.8	32.7	7	2	0.5	1.3	0.28	0.08	3.74	120	92.5	32.1	347	160	13	0.983	3.788	27.1	13	0.1																		3	female	FALSE	married	insurance	GA	FALSE	0	dev
67	172	63																														7.3									0	male	FALSE	married	insurance	GA	TRUE	0	dev
83	158	45	5.85	73.51	16.22	5.62	4.37	0.28	0.95	0.33	0.26	3.384	106.8	95.5	31.57	330.5	256.3	13.3	1.008	3.61	30.3	16.3	0.1													3.8	134				0	male	FALSE	married	insurance	TIVA	FALSE	0	dev
31	165	55	7.33	65.9	27.7	6.3	0.1	0	2.03	0.46	0.01	4.09	107	83.1	26.2	315	220	15.7	1.214	2.921	34	12.3																			0	female	FALSE	married	insurance	TIVA	FALSE	0	dev
48	152	59	4.53	58.5	34.9	3.8	2.6	0.2	1.58	0.17	0.12	3.46	102	88.7	29.5	332	201	13.9	1.06	2.739	28	13.9		11.2	1.1	10.1	4.8	11	17	59	32		4	44	151	3.5	138				3	female	FALSE	married	non-insurance	GA	FALSE	0	dev
66	168	60	5.5	61.2	29.8	6.4	2.4	0.2	1.64	0.35	0.13	3.75	123	97.1	32.8	338	219	14.5	1.111	3.461	30.2	12.9	0.1	14.3	3.4	10.9	7.7	29	40	63	42	4.9	4.8	86	189	4.5	139				5	male	FALSE	married	non-insurance	GA	FALSE	0	dev
52	175	72	6.17	65.9	26.4	4.9	2.6	0.2	1.63	0.3	0.16	5.62	167	88.4	29.7	336	166	12.9	0.975	4.689	36.7	10.5		14.9	3	11.9	2.7	14	20	78	48		3.8	86	351	4	141	2.52	1.05	1.17	1	male	FALSE	married	non-insurance	GA	FALSE	0	dev
50	178	98	6.84	55.4	37.9	4.5	1.9	0.3	2.59	0.31	0.13	5.52	165	87.3	29.9	342	153	13.8	1.051	2.616	29.5	12.1	0.1																		2	male	FALSE	married	insurance	GA	FALSE	0	dev
62	163	65	7.52	63.4	25.8	4.8	5.9	0.1	1.94	0.36	0.44	3.98	121	92.2	30.4	330	301	12.7	0.958	4.069	26.8	11.3	0.1	6.6	1	5.6	3.6	15	26	66	39	4.58	11.2	179	346	4.1	139	2.32	1.55	1.03	2	male	FALSE	married	insurance	GA	FALSE	0	dev
57	170	70	3.73	55.5	34.9	5.6	4	0	1.3	0.21	0.15	4.6	145	92.2	31.5	342	208	15	1.154	2.921	29.7	12.2	0.1	13.5	3.2	10.3	2.9	17	22	62	35		5	65	349	4	139	2.21	1.25	0.98	2	male	FALSE	married	non-insurance	GA	FALSE	0	dev
68	178	70	6.07	76.3	18.6	4.6	0.3	0.2	1.13	0.28	0.02	4.44	139	100.9	31.3	310	191	13.2	1	3.194	30.7	11.6		18.1	3	15.1	3.7	13	16	65	40	4.5	5.1	88	235	3.4	140	2.24	1.21	0.98	4	male	FALSE	married	insurance	GA	FALSE	0	dev
47	160	64	5.18	59.8	31.7	6.8	1.5	0.2	1.64	0.35	0.08	4.68	137	89.3	29.3	328	146	12.8	0.966	2.584	33.2	13.9	0.1																		8	female	FALSE	married	non-insurance	GA	FALSE	0	dev
29	168	65																																							0	female	FALSE	married	insurance	GA	FALSE	0	dev
43	162	62	5.15	61.7	29.9	6.6	1	0.8	1.54	0.34	0.05	4.53	137	89.6	30.2	337	265	13.5	1.025	3.457	33.8	12.4										4.83									3	female	FALSE	married	insurance	GA	FALSE	0	dev
49	163	60	4.06	51.5	39.7	5.2	3.4	0.2	1.61	0.21	0.14	4.34	122	90.8	28.1	310	205	14	1.068	2.485	29	12.7																			4	female	FALSE	married	non-insurance	GA	FALSE	0	dev
61	155	58	4.78	55.9	37.2	5.2	1.5	0.2	1.78	0.25	0.07	4.55	136	93.6	29.9	319	184	12.9	0.975	3.79	31.5	11.2														3.8	138				3	female	FALSE	married	insurance	GA	FALSE	0	dev
53	162	58	7.04	65.9	27.1	6.3	0.7	0	1.91	0.44	0.05	4.58	134	89.1	29.3	328	309	12.9	0.975	3.719	28.2	11.6		7.2	2.4	4.8	1.5	15	14	65	37		5.8	55	246	3.8	140				5	female	FALSE	married	insurance	GA	FALSE	0	dev
70	157	55	6.31	80.3	16.5	1.9	1	0.3	1.04	0.12	0.06	4.49	145	95.3	32.3	339	196	13.4	1.017	4.211	30.9	11.9	0.1																		11	female	FALSE	married	insurance	GA	FALSE	0	dev
50	172	73	4.1	41.9	49.8	5.4	2.7	0.2	2.04	0.22	0.11	4.7	149	94.9	31.7	334	173	12.8	0.966	3.273	38.4	12.2	0.1	14.3	3.2	11.1	3.7	11	19	66	41	4.59	6.6	86	367	3.6	142	2.26	0.91	1.04	7	male	FALSE	married	non-insurance	GA	FALSE	0	dev
87	170	45	6.84	68.1	25	6.3	0.6	0	1.71	0.43	0.04	3.71	120	101.6	32.3	318	158	12.9	0.975	4.29	28.1	12.6	0.4	25.6	4.8	20.8	2.1	15	28	67	38		5.2	74	301	4.2	142	2.36	1.2	1.03	2	male	FALSE	married	insurance	GA	FALSE	0	dev
52	174	71	3.01	59.5	31.6	5.3	3.3	0.3	0.95	0.16	0.1	3.76	105	87.8	27.9	318	257	14.3	1.094	3.565	29.3	12.2	0.3																		6	male	FALSE	married	non-insurance	GA	FALSE	0	dev
53	164	71																														5.7									0	female	missing	missing	insurance	GA	FALSE	0	dev
51	154	44																														5.1									0	female	missing	missing	insurance	GA	FALSE	0	dev
28	173	57																														5									0	male	missing	missing	insurance	GA	FALSE	0	dev
60	155	58	4.91	57.4	37.9	3.3	1	0.4	1.86	0.16	0.05	4.61	139	91.1	30.2	331	197	12.7	0.958	3.212	33.2	11.5																			5	female	FALSE	married	insurance	GA	FALSE	0	dev
55	158	58																														6.1									0	female	missing	missing	non-insurance	GA	FALSE	0	dev
64	171	73																														8.9									0	male	missing	missing	insurance	GA	FALSE	0	dev
38	158	53	7.2	64.2	28.9	4.7	2.1	0.1	2.08	0.34	0.15	3.62	117	98.1	32.3	330	170	13.5	1.025	3.716	32.1	12.3										4.9									4	female	FALSE	married	non-insurance	GA	FALSE	0	dev
68	174		5.68	43.1	43.8	5.5	7.4	0.2	2.49	0.31	0.42	4.15	132	95.4	31.8	333	109	13.7	1.043	4.566	29.1	12	0.1									5.8	5.3	76	115	3.9	142				5	male	FALSE	married	insurance	GA	FALSE	0	dev
27	161	46	5.99	44.1	48.4	4.8	2.5	0.2	2.9	0.29	0.15	4.18	136	99.5	32.5	327	202	12.7	0.958	3.207	30.8	12.4	0.1																		3	female	FALSE	married	insurance	GA	FALSE	0	dev
63	165	60	4.61	64.5	28.4	6.9	0.2	0	1.31	0.32	0.01	4.24	141	99.8	33.3	333	204	14	1.068	4.264	38.7	11.8	0.1	18.3	4.4	13.9	2.1	67	52	77	42	4.9	5.7	69	279	3.8	139	2.36	1.19	0.95	6	female	FALSE	married	insurance	GA	FALSE	0	dev
51	168	58	5.28	64.2	28.8	4.9	1.9	0.2	1.52	0.26	0.1	4.84	147	88.4	30.4	343	155	13.1	0.992	3.146	29.9	12	0.1													3.6	144				5	male	FALSE	married	non-insurance	GA	FALSE	0	dev
25	162	60																																							0	female	missing	missing	non-insurance	TIVA	FALSE	0	dev
38	164	62																																							0	female	missing	missing	insurance	GA	FALSE	0	dev
35	171	85	5.72	67.3	27.3	4.5	0.7	0.2	1.56	0.26	0.04	4.29	122	89.7	28.4	317	335	13.1	0.992	3.104	30	14	0.1									5									1	female	FALSE	married	insurance	GA	FALSE	0	dev
76	145	50	5.77	55.7	35.2	4.3	4.5	0.3	2.03	0.25	0.26	3.96	123	95.7	31.1	325	159	13.8	1.051	3.92	32.1	11.9	0.2																		5	female	FALSE	married	non-insurance	GA	FALSE	0	dev
37	160	57	3.97	46.5	44.6	7.1	1.5	0.3	1.77	0.28	0.06	4.09	126	95.1	30.8	324	210	14.5	1.111	2.573	30.2	16.2	0.1	22.6	6.6	16	3.7	11	21	56	33	4.2	4.4	66	193	3.7	140	2.15	1.26	0.84	2	female	FALSE	married	insurance	GA	FALSE	0	dev
80	165	60	3.81	69.6	26.2	3.4	0.5	0.3	1	0.13	0.02	4.85	143	89.1	29.5	331	100	15	1.154	4.044	36.9	15.1	0.1	16.7	3	13.7	6	14	20	65	41		4.4	70	362	4.2	141	2.29	1.3	1	1	female	FALSE	married	insurance	GA	FALSE	0	dev
59	158	58	3.15	56.2	39.4	3.8	0.6	0	1.24	0.12	0.02	4.25	130	93.2	30.6	328	161	12.3	0.924	2.925	30	15		17.8	3.4	14.4	1.3	14	22	81	45		3.8	56	234	4.3	142	2.43	1.3	0.96	1	female	FALSE	married	insurance	GA	FALSE	0	dev
26	158	44	4.96	41.4	50.6	4	4	0	2.51	0.2	0.2	4.18	123	89.7	29.4	328	167	14.6	1.12	2.038	41.2	17		17.3	3.2	14.1	0.9	17	30	73	46	3.6	6	67	283	3.6	144	2.41	1.44	0.87	1	female	FALSE	married	insurance	GA	FALSE	0	dev
58	158	57	6.65	70.7	24.1	4.1	0.9	0.2	1.6	0.27	0.06	3.98	130	95.2	32.7	343	204	12.7	0.958	8.26	32.7	12.4	0.1	21.4	3.2	18.2	4.3	13	22	72	41		3.4	71	238	3.5	140	2.34	1.13	0.97	1	female	FALSE	married	insurance	GA	FALSE	0	dev
44	157	43	5.77	61.3	32.4	5.4	0.7	0.2	1.87	0.31	0.04	4.38	105	77.6	24	309	251	14.2	1.085	3.224	29.1	12.9	0.1	15.9	3.4	12.5	1.9	11	20	65	41	6.2	5.2	61	207	3.4	140	2.22	1.23	0.94	4	female	FALSE	married	non-insurance	GA	FALSE	0	dev
55	154	55	4.96	57.7	33.9	4.2	4	0.2	1.68	0.21	0.2	3.58	107	89.7	29.9	333	159	13.2	1	5.114	33.1	15.7	0.1																		3	female	FALSE	married	non-insurance	GA	FALSE	0	dev
71	150	50	11.1	78.7	14.5	5.4	1.3	0.1	1.61	0.6	0.14	3.58	113	96.6	31.6	327	310	13.4	1.017	5.866	29.3	14.4	0.1	18.9	5.5	13.4	3.3	13	25	74	37		4.3	64	241	4	139	2.21	1.34	1.08	1	female	FALSE	married	insurance	GA	FALSE	0	dev
27	173	57	4.39	67.8	25.1	5	2.1	0	1.1	0.22	0.09	5.1	156	92.2	30.6	332	163	15.2	1.171	2.991	33.4	14.4		15.2	3	12.2	2.8	15	17	68	41		4.2	72	329	4	140	2.26	1.27	0.93	1	male	FALSE	unmarried	insurance	GA	FALSE	0	dev
84	170	60	6.04	62.5	31	5.3	1	0.2	1.87	0.32	0.06	4.07	120	93.9	29.5	314	176	12.9	0.975	3.976	27	12	0.1	13.2	3.1	10.1	1.5	12	24	67	40	5.58	8.8	125	247	3.7	143	2.26	1.01	1.05	6	male	FALSE	married	insurance	GA	FALSE	0	dev
75	172	84	6.53	54.8	36.9	5.5	2.6	0.2	2.41	0.36	0.17	4.28	139	96.7	32.5	336	203	12.9	0.975	4.562	28.9	12.1	0.1									8.67									8	male	FALSE	married	insurance	GA	FALSE	0	dev
54	170	45	7.73	58	36.1	5	0.8	0.1	2.79	0.39	0.06	4.57	146	96.5	31.9	331	146	12.5	0.941	2.876	31.6	12.9	0.1																		4	male	FALSE	married	insurance	GA	FALSE	0	dev
37	170	50	4.99	55.8	24.6	4.6	14.8	0.2	1.23	0.23	0.74	3.52	107	92.9	30.4	327	217	12.8	0.966	3.469	21.5	11.3	1									4.6									6	male	FALSE	unmarried	insurance	GA	FALSE	0	dev
57	155	54	6.33	63.6	31	3.5	1.7	0.2	1.96	0.22	0.11	4.56	133	89	29.2	328	240	10.5	0.92	2.76	21.5	19.8		10				136	57	85	45	4.9	4	39	252	3.4	142				1	female	FALSE	married	insurance	LA	FALSE	0	dev
47	164	56	5.4	53.3	40.4	3.7	2.6	0	2.18	0.2	0.14	4.38	116	86.3	26.5	307	194	12.6	0.949	2.909	30	15.2		8.5	2.1	6.4	6.4	13	20	74	42	5.65	6.5	51	167	3.8	136				1	female	FALSE	married	insurance	GA	FALSE	0	dev
48	165	67	5.34	62.3	34.3	2.8	0.4	0.2	1.83	0.15	0.02	4.37	134	92.7	30.7	331	181	12.3	0.924	5.023	32.9	14.1		12.5	2.6	9.9	1.8	30	34	69	39	5.3	3.8	53	283	3.7	137	2.29	1.18	0.93	2	female	FALSE	married	insurance	GA	FALSE	0	dev
24	184	64	7.94	86.1	10.5	3.1	0.3	0	0.83	0.25	0.02	4.97	148	90.1	29.8	330	204	14.6	1.12	2.432	33.4	14.9																			2	male	FALSE	unmarried	non-insurance	GA	FALSE	0	dev
69	162	59	5.56	50.2	43.7	4.1	1.8	0.2	2.43	0.23	0.1	4.54	138	94.3	30.4	322	222	12.7	0.958	3.45	28.8	15.2		14.9	4.4	10.5	2.7	23	32	72	40	4.9	3.3	67	187	3.8	141				2	female	FALSE	married	insurance	GA	FALSE	0	dev
66	168	45	6.18	73.7	15	10	1.1	0.2	0.93	0.62	0.07	4.82	108	77.2	22.4	290	210	15.1	1.163	3.113	29.8	12.9		16.5	3.3	13.2	3.6	13	28	66	35	4.24	7.8	71	125	4.4	138	2.25	1.42	1.07	25	male	FALSE	married	non-insurance	GA	FALSE	0	dev
86	155	48	7.19	50.9	39.4	5.1	4.5	0.1	2.83	0.37	0.32	3.9	124	99	31.8	321	260	13	0.983	4.843	28.2	13.2		13	8.7	4.3	2	27	29	59	33	4.4	3.7	56	290	4.3	142	2.23	1.17	0.96	7	female	FALSE	missing	non-insurance	GA	FALSE	0	dev
55	176	80	3.66	59.5	32.5	5.2	2.5	0.3	1.19	0.19	0.09	5.07	154	91.9	30.4	330	136	13.4	1.017	2.633	29	16.9	0.1																		2	male	FALSE	married	insurance	GA	FALSE	0	dev
57	150	46	6.04	59.1	32.9	6.1	1.7	0.2	1.99	0.37	0.1	4.18	131	92.3	31.3	339	169	13	0.983	3.393	30	14.7	0.1	11.7	3.5	8.2	5.2	10	17	67	39		4.7	47	273	3.5	140	2.25	1.23	1.02	2	female	FALSE	married	insurance	GA	FALSE	0	dev
44	160	62	3.97	61.7	33	4.3	1	0	1.31	0.17	0.04	4.68	144	92.5	30.8	333	167	13.3	1.008	3.775	29.3	14.2		9.9	3	6.9	3.2	13	20	70	40		5.7	68	145	3.9	140				1	female	FALSE	married	non-insurance	GA	FALSE	0	dev
68	157	47																																							0	female	FALSE	married	insurance	NB	FALSE	0	dev
29	172	80	5.8	50.9	40.3	6.4	2.2	0.2	2.34	0.37	0.13	4.61	140	92.8	30.4	327	187	14.4	1.102	3.277	35.6	14.4																			2	male	FALSE	unmarried	insurance	GA	FALSE	0	dev
84			5.51	74.6	17.6	6.2	1.6	0	0.97	0.34	0.09	2.95	99	100	33.6	336	184	14.1	1.077	4.201	26.9	13		15.2	3	12.2	1.6	16	27	64	36		13.9	144	155	4.1	140	2.27	1.4	0.86	8	male	FALSE	married	insurance	GA	FALSE	0	dev
56	164	62	4.02	60.5	34.1	4.7	0.7	0	1.37	0.19	0.03	4.88	146	89.5	29.9	334	150	12.5	0.941	3.161	27.2	15.2		15.4	3.5	11.9	0.8	48	32	67	40		6.1	51	221	3.7	140				2	female	FALSE	married	insurance	TIVA	FALSE	0	dev
62	174	79																														5.6									0	male	missing	missing	insurance	GA	FALSE	0	dev
69	168	69																														4.7									0	male	FALSE	married	non-insurance	GA	FALSE	0	dev
66	170	65																														4.2									0	male	missing	missing	insurance	GA	FALSE	0	dev
64	160	57																														5									0	male	missing	missing	insurance	GA	FALSE	0	dev
70	172	75																														4.9									0	male	missing	missing	insurance	GA	FALSE	0	dev
54	176	69																														5.71									0	male	missing	missing	insurance	GA	FALSE	0	dev
32	165	60																														4.1									0	male	missing	missing	insurance	GA	FALSE	0	dev
31	158	48	4.19	42.8	48.9	5.7	2.4	0.2	2.05	0.24	0.1	3.79	117	93.7	30.9	330	130	13.8	1.051	2.746	28.3	13.5		10.7	1.9	8.8	2.1	9	25	58	32	4.1	4.5	58	208	4	142				1	female	FALSE	married	non-insurance	GA	FALSE	0	dev
53	160	58	3.28	58.5	34.8	4.3	2.1	0.3	1.14	0.14	0.07	5.05	116	74.1	23	310	175	13.6	1.034	2.852	31.4	13.9										5.02									1	female	FALSE	married	insurance	GA	FALSE	0	dev
70	170	80	7.17	48.5	33.2	7.7	10.3	0.3	2.38	0.55	0.74	4.87	153	95.5	31.4	329	177	15.9	1.232	3.814	32.6	12.2		15.4	4.8	10.6	19.8	28	43	55	33	4.7	3.4	63	198	3.9	136	2.09	1.03	0.92	2	male	FALSE	married	insurance	GA	FALSE	0	dev
30	159	62	5.18	58.8	36.9	3.7	0.6	0	1.91	0.19	0.03	4.02	126	94	31.3	333	187	13.3	1.008	3.345	32.2	15.7																			2	female	FALSE	unmarried	insurance	GA	FALSE	0	dev
62	165	57	6.32	59	35.6	4.9	0.5	0	2.25	0.31	0.03	4.52	134	93.8	29.6	316	247	13	0.983	3.513	34.3	14.7		15.1	2.4	12.7	1.7	17	22	83	44	4.1	5.3	70	200	4.2	140	2.46	1.38	0.97	3	female	FALSE	married	insurance	GA	FALSE	0	dev
51	165	74	4.46	58.1	31.2	5.8	4.9	0	1.39	0.26	0.22	4.19	130	95.7	31	324	221	13.4	1.017	5.025	29.7	11.2	0.1																		2	female	FALSE	married	insurance	GA	FALSE	0	dev
77	171	51	5.43	66.8	26.2	5.7	1.1	0.2	1.42	0.31	0.06	4.5	146	97.3	32.4	333	193	11.3	0.99	2.07	28.5	21																			6	male	FALSE	married	insurance	GA	FALSE	0	dev
53	160	55	4.33	60.9	33.5	5.1	0.5	0	1.45	0.22	0.02	4.59	133	89.8	29	323	171	14.8	1.137	2.825	33.6	13.6																			1	female	FALSE	married	insurance	GA	FALSE	0	dev
65	160	58	4.61	53	40.1	4.8	1.7	0.4	1.85	0.22	0.08	4.42	132	90.3	29.9	331	216	13.4	1.017	3.738	34.1	12.6																			1	female	FALSE	married	insurance	GA	FALSE	0	dev
35	158	69	5.47	53.5	39.1	5.7	1.5	0.2	2.14	0.31	0.08	4.71	133	84.3	28.2	335	195	14.8	1.137	2.541	32.5	12.4	0.1	12.3	2.8	9.5	1.1	9	22	68	38		3.6	59	327	3.6	138	2.3	1.06	1.28	1	female	FALSE	married	non-insurance	GA	FALSE	0	dev
80	168	55																																							0	male	FALSE	married	non-insurance	GA	FALSE	0	dev
62	171	75	6.96	65.2	29.5	4.9	0.3	0.1	2.05	0.34	0.02	4.18	130	93.3	31.1	333	187	12.8	0.966	4.226	30.4	12.3										5.4									1	female	FALSE	married	insurance	GA	FALSE	0	dev
66	162	74	4.74	68.5	26.2	4	1.3	0	1.24	0.19	0.06	4.17	137	95.4	32.9	344	134	13.8	1.051	3.562	24.1	13.4		22	4.3	17.7		13	22			5.9	5.3	67	258	4	140				0	male	FALSE	married	non-insurance	SA	FALSE	0	dev
50	166	69	10.27	81	14.4	4.2	0.3	0.1	1.48	0.43	0.03	3.74	107	92.5	28.6	309	369	14	1.068	6.064	24.1	11.4		4.2	2.6	1.6	3.5	15	25	66	32		3.3	56	242	4	140				1	female	FALSE	married	non-insurance	GA	FALSE	0	dev
63	160	60	5.91	56.9	32.8	7.3	2.7	0.3	1.94	0.43	0.16	4.32	130	91.9	30.1	327	183	13.6	1.034	3.162	28.4	12.2	0.1																		3	female	FALSE	married	insurance	GA	FALSE	0	dev
78	170	70	3.97	50.4	30.7	10.3	8.3	0.3	1.22	0.41	0.33	4.64	148	98.1	31.9	325	117	16.2	1.258	2.639	28.4	12	0.1																		1	male	FALSE	married	non-insurance	GA	FALSE	0	dev
54	161	58	3.84	65.1	31	3.6	0.3	0	1.19	0.14	0.01	4.05	128	98	31.6	322	236	13.6	1.034	3.1	32.2	13.5		16.3	3	13.3		13	24			5.2	5.2	54	182	4	141				1	female	FALSE	married	insurance	GA	FALSE	0	dev
75	168	60	4.26	56.6	29.6	10.3	3.3	0.2	1.26	0.44	0.14	4.01	136	101.7	33.9	333	139	14.4	1.102	2.619	33.5	12.9	0.1																		7	male	FALSE	married	insurance	GA	FALSE	0	dev
73	162	53	4.71	36.7	52.7	5.9	4.5	0.2	2.48	0.28	0.21	4.12	134	99	32.5	328	98	13.6	1.034	2.847	32.5	16.7	0.1	12.2	3.8	8.4	1.3	12	23	61	38		6.4	74	292	3.5	141	2.23	1.02	0.97	4	male	FALSE	married	insurance	GA	FALSE	0	dev
70	164	65	3.25	68.4	20.9	4.9	5.8	0	0.68	0.16	0.19	4.56	148	92.5	32.5	351	137	14	1.068	3.098	29.6	13										10.8									1	male	FALSE	married	insurance	LA	FALSE	0	dev
54	161	65	6.6	62.3	33.2	2.6	1.7	0.2	2.19	0.17	0.11	4.18	132	94.3	31.6	335	267	10.4	0.92	2.04	23	19.1		7				11	14	85	47		9.2	60	296	3.9	139				0	female	FALSE	married	insurance	GA	FALSE	0	dev
49	186	112	5.16	53.3	40.5	3.9	2.1	0.2	2.09	0.2	0.11	4.75	141	86.7	29.7	342	129	13.6	1.034	3.623	32	15.5	0.1																		3	male	FALSE	married	non-insurance	GA	FALSE	0	dev
24	158	50																																							0	female	missing	missing	non-insurance	TIVA	FALSE	0	dev
66	158	69	5.36	60.9	34.1	4.1	0.9	0	1.83	0.22	0.05	4.81	141	90.4	29.3	324	185	13.4	1.017	2.966	26.7	13.2		9.8	3.1	6.7	0.1	16	24	77	50	5.2	4.3	41	250	3.5	142	2.42	1.12	1.03	1	female	FALSE	married	insurance	GA	FALSE	0	dev
50	171	75	6.67	63.3	30.7	4.3	1.6	0.1	2.05	0.29	0.11	5.42	163	89.1	30.1	337	166	14.5	1.111	3.229	29.3	12.7	0.1																		1	male	FALSE	married	insurance	GA	FALSE	0	dev
46	172	80	5.2	63.3	30.2	4.8	1.7	0	1.57	0.25	0.09	5.44	170	92.8	31.3	337	114	13.5	1.025	4.02	31.2	11.6	0.1																		1	male	FALSE	married	insurance	GA	FALSE	0	dev
67	170	66	10.03	85.81	8.72	4.4	1	0.1	0.872	0.44	0.1	3.86	123	96.6	31.9	330	237	12.1	0.907	6.31	35.4	11.2																			11	male	FALSE	married	insurance	GA	FALSE	0	dev
70	165	73	5.41	49.3	42	5	3.5	0.2	2.27	0.27	0.19	4.6	146	94.8	31.7	335	216	13.8	1.051	3.582	26.9	15.4	0.2																		8	female	FALSE	married	non-insurance	GA	FALSE	0	dev
20	165	55	5.84	42.8	51.4	4.6	1	0.2	3	0.27	0.06	4.05	129	101	31.9	315	139	14.1	1.077	2.902	29.7	13.7																			4	female	FALSE	unmarried	non-insurance	GA	FALSE	0	dev
51	163	57	5.38	45.3	47.8	4.1	2.6	0.2	2.57	0.22	0.14	4.51	136	91.6	30.2	329	251	13.5	1.025	3.354	34.9	12.9																			4	female	FALSE	married	non-insurance	GA	FALSE	0	dev
71	160	79	5.19	60.5	34.3	4.2	0.8	0.2	1.78	0.22	0.04	4.36	122	88.5	28	316	216	14.5	1.111	3.089	30	12.8																			5	female	FALSE	married	insurance	GA	FALSE	0	dev
58	173	66	3.62	66.6	26.2	6.6	0.6	0	0.95	0.24	0.02	4.42	130	90.7	29.4	324	189	12	0.899	4.154	29.9	13.5		6.2	2	4.2	6.1	56	25	74	38	4.6	4.6	75	214	4	141	2.24	1.13	0.97	5	female	FALSE	married	insurance	SA	FALSE	0	dev
64	158	69	9.93	76.6	14.5	6.1	2.7	0.1	1.44	0.61	0.27	4.81	158	93.6	32.8	351	178	10.5	0.92	1.4	21.9	18	0.1									4.58									22	male	FALSE	married	non-insurance	GA	FALSE	1	dev
61	160	63	5.65	54.7	36.5	4.4	3.7	0.7	2.06	0.25	0.21	4.6	143	91.5	31.1	340	218	12.2	0.916	3.036	30.5	9.8		5.3	1	4.3	3.4	18	23	60	36	5.5	5.4	45	221	4	138	2.23	1.1	1.05	4	male	FALSE	married	insurance	NB	FALSE	0	dev
54	157	54	4.15	46.5	46.3	4.8	2.4	0	1.92	0.2	0.1	4.07	121	95.3	29.7	312	187	13.5	1.025	3.934	35.9	14																			6	female	FALSE	married	insurance	GA	FALSE	0	dev
36	168		4.6	70.4	20.9	7	1.7	0	0.96	0.32	0.08	4.03	110	89.1	27.3	306	122	14.7	1.128	4.743	54.7	11.5		5.2	2	3.2	4.3	3	11	66	36		6	39	211						6	male	FALSE	married	non-insurance	GA	FALSE	0	dev
54	152	52																														5.3									0	female	FALSE	married	insurance	GA	FALSE	0	dev
68	158	59																														5.1									0	female	FALSE	married	insurance	GA	FALSE	0	dev
66	170	70	8.68	58.14	30.3	6.8	4.54	0.34	2.63	0.59	0.394	4.25	122	82.1	28.7	350	406.1	12	1.05	7.08	30	19		8.3	1.9	6.4	1.6	21	31	62	31	5	3.8	98	301	4.3	136	2.31	1.31	0.88	0	male	missing	missing	insurance	GA	FALSE	0	dev
67	160	56																														6.1									0	female	missing	missing	insurance	GA	FALSE	0	dev
71	172	61	7.24	58.6	31.5	7.3	2.3	0.3	2.28	0.53	0.17	4.36	139	100.2	31.9	318	229	13.3	1.008	3.968	37.7	11.9		12.2	2.9	9.3	4.5	12	25	64	37	4.73	5	58	198	3.9	143	2.22	1.05	1.12	11	male	FALSE	married	insurance	LA	FALSE	0	dev
58	170	56																														5.4									0	male	missing	missing	insurance	GA	FALSE	0	dev
42	172	58																														4.8									0	female	missing	missing	insurance	GA	FALSE	0	dev
45	170	78																														5.7									0	male	missing	missing	non-insurance	GA	FALSE	0	dev
54	160	70	6.04	63.9	31.1	3.8	1.2	0	1.88	0.23	0.07	4.5	131	88.9	29.1	328	168	14.2	1.085	3.594	28	13.4		13.9	2.7	11.2	1	50	38	60	37	5.9	4.1	59	343	3.7	141				4	female	FALSE	married	insurance	GA	FALSE	0	dev
26	163	59	6.01	36.9	50.6	7.3	5	0.2	3.04	0.44	0.3	4.21	131	92.2	31.1	338	227	15.3	1.18	2.117	34	12.6	0.1													3.5	137				6	female	FALSE	married	non-insurance	GA	FALSE	0	dev
47	158	48	4.43	68.2	27.8	2.9	1.1	0	1.23	0.13	0.05	4.65	137	92	29.5	320	233	14	1.068	3.041	28.6	13.4		24.1	5.4	18.7	3.6	12	20	78	48		4.4	59	261	4.1	138	2.32	1.05	1	1	female	FALSE	married	insurance	GA	FALSE	0	dev
42	162	63	6.7	69	26.9	3.7	0.4	0	1.8	0.25	0.03	4.57	141	95.2	30.9	324	213	13.3	1.008	3.749	33.9	13.4																			7	female	FALSE	married	insurance	GA	FALSE	0	dev
25	162	54	4.99	62.3	29.3	7.6	0.8	0	1.46	0.38	0.04	4.28	102	81.1	23.8	294	313	12.9	0.975	2.615	26.5	16.1	0.1																		3	female	FALSE	unmarried	non-insurance	GA	FALSE	0	dev
47	165	60	4.62	77.7	18.8	2.6	0.9	0	0.87	0.12	0.04	3.77	97	83.8	25.7	307	269	13.4	1.017	2.659	31.9	14.1		7.9	3	4.9	8.4	17	25	69	40		4.5	62	136	3.8	136				0	female	FALSE	married	insurance	GA	FALSE	0	dev
43	168	69																																							0	female	missing	missing	non-insurance	TIVA	FALSE	0	dev
54	160	46	3.41	62.7	31.4	5	0.9	0	1.07	0.17	0.03	4.91	148	92.9	30.1	325	161	13.7	1.043	2.852	28.1	13.7		9.6	2.7	6.9	0.2	12	26	72	44		6	72	212	4.3	140	2.47	1.32	0.9	1	female	FALSE	married	non-insurance	GA	FALSE	0	dev
70	170	66																														6.9									0	male	missing	missing	insurance	GA	FALSE	0	dev
70	160		6.24	80.4	12.5	4.2	2.9	0	0.78	0.26	0.18	3.92	119	92.3	30.4	329	200	12.6	0.949	5.366	25.8	12.3	0.1																		2	female	FALSE	married	non-insurance	GA	FALSE	0	dev
58	172	70	6.69	71.6	24.5	3.4	0.4	0.1	1.64	0.23	0.03	4.98	150	92	30.1	328	126	13.5	1.025	4.144	28.7	13.7																			8	male	FALSE	married	non-insurance	GA	FALSE	0	dev
56	170	62																														6.3									0	male	FALSE	married	insurance	GA	FALSE	0	dev
58	155	50	3.32	58.2	33.4	6.3	2.1	0	1.11	0.21	0.07	3.81	112	94.5	29.4	311	266	14.2	1.085	4.354	31	13.4		9.6	2.8	6.8	2.1	11	26	71	40		6	64	207	4.2	137	2.19	1.36	1.02	1	female	FALSE	married	non-insurance	GA	FALSE	0	dev
50	164	59	4.34	44.2	50.5	4.4	0.9	0	2.19	0.19	0.04	4.63	138	90.3	29.8	330	232	12.2	0.916	3.244	26.8	13.5	0.4	10.5	1.7	8.8	1	28	38	71	40	4.26	5.5	59	258	4.1	139	2.33	1.4	1.18	1	female	FALSE	married	insurance	GA	FALSE	0	dev
69	176	74																														5.2									0	male	missing	missing	insurance	GA	FALSE	0	dev
56	162	67	2.58	50.4	43	6.2	0.4	0	1.11	0.16	0.01	4.01	122	90.5	30.4	336	138	14.4	1.102	2.942	27.3	14.5	0.1	15.3	3.3	12	6.2	47	39	67	39		5.7	56	237	3.7	141	2.25	1.19	0.93	1	female	FALSE	married	non-insurance	GA	FALSE	0	dev
71	170	82	4.27	45.8	41.5	10.8	1.9	0	1.77	0.46	0.08	3.51	114	98.9	32.5	329	199	12.7	0.958	2.896	31.1	13.3		11.9	2.4	9.5		30	34	55	31										15	male	FALSE	married	non-insurance	LA	FALSE	0	dev
42	168	58	4.4	57.7	35	5.5	1.8	0	1.54	0.24	0.08	4.83	150	92.8	31.1	335	196	14.1	1.077	2.966	39.2	12.4	0.1	14.9	2.8	12.1	4	34	31	77	48	4.92	6.6	59	176	3.7	138	2.4	1.37	1.03	1	female	FALSE	married	non-insurance	GA	FALSE	0	dev
52	160	56	5.02	51.6	38.2	6	4	0.2	1.92	0.3	0.2	5.01	152	89.4	30.3	339	198	10.2	0.9	2	24.7	21.6		16				16	21	85	44	5.4	3.9	46	269	3.9	142				1	female	FALSE	married	insurance	GA	FALSE	0	dev
31	160	65	4.25	56.8	36.9	5.2	0.9	0.2	1.57	0.22	0.04	3.68	117	94.6	31.8	336	204	13.4	1.017	3.541	32.6	13.9	0.1																		2	female	FALSE	married	insurance	GA	FALSE	0	dev
49	160	64	4.98	63.7	29.9	3.8	2.6	0	1.49	0.19	0.13	4.75	141	90.1	29.7	329	263	13.6	1.034	3.842	34.5	12.4	0.1																		2	female	FALSE	married	insurance	GA	FALSE	0	dev
36	159	58.5	4.47	49.9	43.4	4.9	1.1	0.7	1.94	0.22	0.05	4.26	121	89.2	28.4	318	359	14.3	1.094	2.77	30.2	12.9																			7	female	FALSE	married	non-insurance	GA	FALSE	0	dev
60	173	70	5.35	39.2	49	6.4	5.4	0	2.62	0.34	0.29	4.53	145	98.9	32	324	179	13.5	1.025	2.801	29.3	14.4		10.1	3.6	6.5	12.4	13	14	63	35		4.5	67	237	3.7	142	2.13	1.19	0.94	2	male	FALSE	married	insurance	GA	FALSE	0	dev
57	172	53	6.29	55.6	35	6.2	3.2	0	2.2	0.39	0.2	5	145	88.8	29	327	266	13.2	1	3.247	34.1	12.6		12.7	2.1	10.6	3.5	18	15	67	42		4.9	69	280	4.2	137	2.28	1.14	0.96	1	male	FALSE	married	non-insurance	EA	FALSE	0	dev
59	167	74																														5.6									0	female	missing	missing	insurance	LA	FALSE	0	dev
29	158	44																																							0	female	FALSE	married	non-insurance	TIVA	FALSE	0	dev
29	167	64	5	79.4	15.2	4.8	0.6	0	0.76	0.24	0.03	4.73	130	85.2	27.5	323	212	14.9	1.145	2.459	35.5	14.3	0.1	9.5	2.7	6.8	6	25	30	75	41		4.1	54	156	4	141	2.32	1.08	0.9	2	female	FALSE	married	insurance	GA	FALSE	0	dev
64	160	80	4.18	51	38.5	6	4.5	0	1.61	0.25	0.19	4.72	145	96.2	30.7	319	171	13.9	1.06	2.81	31.5	13.6										5.5									2	female	FALSE	married	insurance	GA	FALSE	0	dev
66	153	48																														4.5									0	female	FALSE	married	non-insurance	GA	FALSE	0	dev
74	148	54	4.99	70.2	20	3.6	6	0.2	1	0.18	0.3	3.42	108	97.7	31.6	323	96.4	14.2	1.085	3.299	31.1	14.6		15.8	4.1	11.7	2.5	13	27	75	43	5.1	5.6	67	300	3.5	141	2.38	1.02	0.98	2	female	FALSE	married	insurance	NB	FALSE	0	dev
55	162	60	3.43	62.6	31.5	4.4	1.5	0	1.08	0.15	0.05	4.58	137	93.4	29.9	320	138	13.1	0.992	3.057	34.2	14.4		14.6	2.6	12	5.1	17	22	69	44	4.8	4.7	64	279	3.4	143				2	female	FALSE	married	insurance	GA	FALSE	0	dev
63	162	55	5.29	46.7	46.3	5.7	1.3	0	2.45	0.3	0.07	5.24	164	94.3	31.3	332	181	13.8	1.051	3.75	27.9	12.6	0.1	23.8	7.3	16.5	5.2	24	32	81	40	5.3	7.6	148	441	4	146	2.49	1.24	1.05	7	male	FALSE	married	insurance	GA	FALSE	0	dev
54	160	70	3.25	49	43.7	5.8	1.2	0.3	1.42	0.19	0.04	3.42	84	81.3	24.6	302	209	14.6	1.12	2.065	28.2	14.4																			2	female	FALSE	married	non-insurance	TIVA	FALSE	0	dev
57	167	65	5.5	58.5	30.2	6.9	4.2	0.2	1.66	0.38	0.23	4.8	130	84	27.1	323	147	13.1	0.992	3.386	27.6	13.1		20.4	2.6	17.8	2.6	20	27	66	38	5.4	3.3	68	209	3.7	139	2.18	0.98	0.97	2	female	FALSE	married	insurance	GA	FALSE	0	dev
31	154	50	5.61	56.5	37.8	5.2	0.5	0	2.12	0.29	0.03	4.63	116	81.2	25.1	309	234	14.7	1.128	2.53	31.5	13.1										4.6									2	female	FALSE	married	insurance	TIVA	FALSE	0	dev
60	170	68	4.51	60.9	22.6	6.9	8.9	0.7	1.02	0.31	0.4	5.29	166	92.8	31.4	338	143	13.5	1.025	2.799	29.4	12.7		17	3	14	2.8	39	44	61	36	5.3	6	83	374	4	140	2.16	1.28	0.96	18	male	FALSE	married	non-insurance	GA	FALSE	0	dev
53	160	62	5.21	57.6	35.9	4.6	1.7	0.2	1.87	0.24	0.09	4.18	127	94.3	30.4	322	166	13.2	1	3.186	28.7	14.1	0.1									4.9									1	female	FALSE	married	insurance	GA	FALSE	0	dev
63	153	56	4.12	48.6	43.4	5.6	2.2	0.2	1.79	0.23	0.09	4.23	129	90.5	30.5	337	216	12.8	0.966	4.789	31.2	13		2.4	1	1.4	7.7	12	25	67	41	5.2	5.2	69	264	4	140				1	female	FALSE	married	insurance	TIVA	FALSE	0	dev
60	161	74.5	4.65	79.2	14.8	4.1	1.9	0	0.69	0.19	0.09	4.66	138	91.6	29.6	323	210	13.5	1.025	5.471	32.9	13										5.4									3	male	FALSE	married	insurance	GA	FALSE	0	dev
69	168	68	5.3	64	30.4	4.5	0.9	0.2	1.61	0.24	0.05	4.43	134	92.3	30.2	328	144	16.7	1.301	2.98	31.6	12.7	0.1	11.2	2.8	8.4		12	26				3.2	74	198	4.2	139				5	male	FALSE	married	insurance	GA	FALSE	0	dev
31	158	60	6.41	53.2	42.6	3.9	0.3	0	2.73	0.25	0.02	4.56	134	92.8	29.4	317	195	13.6	1.034	2.541	36.1	14.3	0.1																		1	female	FALSE	married	non-insurance	GA	FALSE	0	dev
36	160	70	4.59	66.7	22.9	7.2	2.8	0.4	1.05	0.33	0.13	3.6	87	79.2	24.2	305	305	13.9	1.06	3.128	28.8	14		12.3	0.9	11.4	7.3	91	91	62	37		4.5	60	266	4	140				2	female	FALSE	married	insurance	GA	FALSE	0	dev
59	165	65	5.06	46.1	44.7	4.3	4.5	0.4	2.26	0.22	0.23	3.96	127	98.7	32.1	325	202	14	1.068	2.36	28.2	15.4	0.1																		1	female	FALSE	married	insurance	GA	FALSE	0	dev
53	161	70	4.52	61.3	32.3	5.1	1.1	0.2	1.46	0.23	0.05	4.24	127	90.1	30	332	223	12.6	0.949	3.355	27.5	12.1	0.1									5.5									1	female	FALSE	married	insurance	GA	FALSE	0	dev
65	170	87																																							0	male	FALSE	married	insurance	LA	FALSE	0	dev
42	157	50	3.81	58.4	35.2	4.5	1.6	0.3	1.34	0.17	0.06	4.15	126	93	30.4	326	139	15.2	1.171	3.507	32.7	13.1	0.1																		8	female	FALSE	married	insurance	GA	FALSE	0	dev
77	165	50	9.1	64.3	24.9	5.9	4.7	0.2	2.27	0.54	0.43	4.24	129	93.4	30.4	326	180	14.9	1.145	4.789	29.9	13.2	0.1	9.6	2.5	7.1	2.7	12	23	58	35		6	126	392	4.3	138	2.19	1.15	0.97	1	male	FALSE	married	insurance	GA	FALSE	0	dev
21	163	51	8.57	74.21	20	2.5	2.9	0.4	1.71	0.21	0.25	4.88	138	85.2	28.3	332	267	12.5	1.09	3.07	29.5	18																			0	female	missing	missing	insurance	TIVA	FALSE	0	dev
45	161	59	6.05	71.9	20.8	3.5	3	0.8	1.26	0.21	0.18	5.04	152	90.1	30.2	335	315	13.2	1	2.699	31.4	12.6		9.3	1.8	7.5	6.8	19	28	73	44		5.1	60	248	3.7	139	2.34	0.85	1.03	2	female	FALSE	married	insurance	GA	FALSE	0	dev
67	162	70	3.09	66.7	30.7	1	1.6	0	0.95	0.03	0.05	3.95	122	95.4	30.9	324	163	12.7	0.958	4.945	26.8	12.2	0.1																		1	male	FALSE	married	insurance	GA	FALSE	0	dev
67	156		7.03	64.6	28.6	5.1	1.6	0.1	2.01	0.36	0.11	4.52	127	86.3	28.1	326	254	13.4	1.017	3.679	27.3	14.2		6.9	1.7	5.2	2.9	17	27	69	39	5	6.4	84	276	3.7	140	2.39	1.49	0.96	3	female	FALSE	married	non-insurance	GA	FALSE	0	dev
45	168	64.5																														6.8									0	male	FALSE	married	non-insurance	GA	FALSE	0	dev
39	168	60	4.31	60.4	35	3.5	0.9	0.2	1.51	0.15	0.04	4.32	86	69	19.9	289	315	14.6	1.12	2.291	29.6	13.1		5.3	1.3	4	3.5	8	17	62	39	4.92	4.3	48	195	4	138				4	female	FALSE	married	insurance	GA	FALSE	0	dev
44	159	52	4.04	40.3	50.2	4	5	0.5	2.03	0.16	0.2	4.97	149	90.5	30	331	177	13.4	1.017	3.312	29.8	13.6	0.1																		7	female	FALSE	married	insurance	GA	FALSE	0	dev
61	150	58	4.35	59.5	32.4	3.7	3.9	0.5	1.41	0.16	0.17	4.62	144	92.9	31.2	336	213	12.8	0.966	5.637	32.7	11.1	0.1	17.6	2.5	15.1	3.9	73	52	63	37	4.7	5.5	87	253	3.4	143	2.37	1.32	0.91	4	female	FALSE	married	insurance	GA	FALSE	0	dev
53	160	60	6.13	60.7	29.7	6	3.4	0.2	1.82	0.37	0.21	4.52	132	90.5	29.2	323	157	14.4	1.102	3.854	30.4	11.8		12.5	3	9.5	1.9	23	37	61	36	4.74	4.4	55	154	3.8	139	2.13	1.23	1.14	4	female	FALSE	married	insurance	SA	FALSE	0	dev
47	159	54	6.3	49.4	39.2	6.2	4.9	0.3	2.5	0.4	0.3	4.28	128	87.4	29.8	341	314	14	1.09	2.037	29.1	17.3										4.2									0	female	missing	missing	insurance	TIVA	FALSE	0	dev
58	172	70	6.31	59.2	32	7.1	1.4	0.3	2.02	0.45	0.09	4.8	154	97.3	32.1	330	237	12.9	0.975	3.897	32.4	11.7	0.1																		5	male	FALSE	married	insurance	GA	FALSE	0	dev
31	183	70																														5.1									0	male	FALSE	married	insurance	GA	FALSE	0	dev
55	154	42																														5.5									0	female	missing	missing	insurance	GA	FALSE	0	dev
74	168	75	10.53	56.4	36.6	5.3	1.5	0.2	3.85	0.56	0.16	5.34	169	93.8	31.6	337	212	13.9	1.06	3.791	28.5	10.9	0.1	15.4	3.1	12.3	6.9	42	43	69	43	5.29	5.1	81	289	3.6	139	2.36	1.14	1.2	4	male	FALSE	married	insurance	GA	FALSE	0	dev
78	160	64																														5.7									0	male	FALSE	married	insurance	GA	FALSE	0	dev
59	175	77.5	10.23	68	23.9	6.5	1.3	0.3	2.44	0.67	0.13	4.77	152	95.6	31.9	333	206	13.7	1.043	3.365	26.2	14.3	0.1									13.9				2.8	145				5	male	FALSE	married	non-insurance	GA	FALSE	0	dev
65	158	61																														5.2									0	female	missing	missing	insurance	GA	FALSE	0	dev
70	136		11.97	93.81	4.22	2	0	0	0.502	0.24	0	4.09	111	83.4	27.1	326	205	12.3	1.08	1.69	27.5	18.6	1.1	23				6	12	60	35	6.2	7.6	28	82	3.7	132				21	female	FALSE	unmarried	insurance	GA	TRUE	0	dev
72	170	75	5.08	59.1	31.1	6.5	3.1	0.2	1.58	0.33	0.16	4.63	148	94.8	32	337	237	14.4	1.102	2.39	28.3	13.8	0.1									6.8									5	male	FALSE	married	insurance	GA	FALSE	0	dev
60	169	78																														5.1									0	male	FALSE	married	insurance	GA	FALSE	0	dev
48	165	63		68	25.6	4.5	1.4	0.5	1.07	0.19	0.06	4.4	109	77.5	24.8	320	123.4	11.7	1.03	2	37.7	18.6		14				6	12	77	40	4.7	6.6	69	188	3.5	140				1	female	FALSE	married	non-insurance	GA	FALSE	0	dev
59	174	66																														8.5									0	male	FALSE	married	insurance	GA	FALSE	0	dev
61	156	51	5.46	48.2	41.6	4.6	4.9	0.7	2.27	0.25	0.27	4.72	135	86	28.6	333	171	13	0.983	4.112	31.3	12	0.1	12.7	3.1	9.6	2	16	26	72	43		4.5	54	327	4.1	141	2.48	1.36	1.02	1	female	FALSE	married	insurance	GA	FALSE	0	dev
64	155	54	3.91	63.3	29.7	4.9	1.3	0.8	1.16	0.19	0.05	4.47	136	91.1	30.4	334	197	12.7	0.958	2.747	28.2	12																			4	female	FALSE	married	non-insurance	GA	FALSE	0	dev
55	162	62	7.35	56.1	38	3.7	1.9	0.3	2.79	0.27	0.14	4.86	141	88.1	29	329	233	14.4	1.102	2.988	31.5	13.4		9.4	1.5	7.9		15	22			6.2	5.7	75	191	4.4	141				0	female	FALSE	married	insurance	LA	FALSE	0	dev
50	160	80	6.78	57.5	36.3	4.9	1.2	0.1	2.46	0.33	0.08	4.66	134	87.8	28.8	328	262	12.4	0.932	4.276	30.5	12.3	0.1	18.3	2.8	15.5	4	44	46	77	45		3.3	54	426	4	137	2.38	1.33	1.02	1	female	FALSE	married	insurance	GA	FALSE	0	dev
59	154	65	4.5	46.2	48.7	4.2	0.7	0.2	2.19	0.19	0.03	4.38	136	92.5	31.1	336	199	12.8	0.966	2.799	27.6	14.9										5.4									1	female	FALSE	married	insurance	GA	FALSE	0	dev
51	160	60	7	65.2	27	3.1	4.4	0.3	1.89	0.22	0.31	4.67	148	97.4	31.7	325	210	11.5	1.01	2.65	24.8	21.2		14.7	3.2	11.5		36	32	76	39	5.7	5.3	66	274	3.9	141				1	female	FALSE	married	insurance	GA	FALSE	0	dev
49	160	55	7.36	42.6	46.2	5.4	5.3	0.5	3.4	0.4	0.39	4.23	130	95	30.7	323	258	13	0.983	2.956	26.1	14																			5	female	FALSE	married	insurance	GA	FALSE	0	dev
81	151	52	3.52	55.7	34.9	5.1	3.7	0.6	1.23	0.18	0.13	4.16	119	90.6	28.6	316	158	13.2	1	3.872	27.3	12.3	0.1	13.1	1.1	12	5.6	15	27	64	35		3.9	57	181	4.1	141	2.23	1.45	0.92	21	female	FALSE	married	insurance	GA	FALSE	0	dev
58	158	52	7.06	66.9	26.2	5.5	1.1	0.3	1.85	0.39	0.08	4.91	163	100.6	33.2	330	244	13.1	0.992	3.375	37.7	12.2	0.1									5.6									6	male	TRUE	married	non-insurance	GA	FALSE	0	dev
58	156	54	5.51	59.1	35.2	4	1.5	0.2	1.94	0.22	0.08	4.64	139	91.8	30	326	188	12.2	0.916	4.597	27.2	11.2	0.1	12.8	2.7	10.1	2.4	22	27	71	43		4.4	53	234	4.1	141	2.48	1.4	1.05	1	female	FALSE	married	insurance	GA	FALSE	0	dev
67	175	72																														6.2									0	male	missing	missing	insurance	GA	FALSE	0	dev
32	160	50																13.4	1.036	2.25	27.6	16.3		21.1	3.3	17.8	3.7	9	13	75	47	4.4	5.3	54	245						0	female	missing	missing	insurance	GA	FALSE	0	dev
61	171	70																														5.9									0	male	missing	missing	insurance	GA	FALSE	0	dev
69	168	62																														6.9									0	female	FALSE	married	insurance	GA	FALSE	0	dev
63	167	62																														5.6									0	male	missing	missing	non-insurance	GA	FALSE	0	dev
64	175	78																														5.5									0	male	missing	missing	insurance	GA	FALSE	0	dev
49	174	75																														5.2									0	male	missing	missing	non-insurance	GA	FALSE	0	dev
29	184	69																														5.4									0	male	missing	missing	insurance	GA	FALSE	0	dev
55	162	48	6	77.4	16	5.7	0.7	0.2	0.96	0.34	0.04	5.08	149	88.6	29.3	331	178	14.7	1.128	3.113	31.8	12.6	0.1	11.2	2.2	9	1.6	23	32	78	45		4.2	69	180	4.2	139	2.45	1.11	1.01	1	female	FALSE	married	insurance	GA	FALSE	0	dev
49	164	75	5.65	65.3	25.8	6	2.5	0.4	1.46	0.34	0.14	4.55	85	65.5	18.7	285	294	14.2	1.085	3.143	28.7	14.5																			1	female	FALSE	married	insurance	TIVA	FALSE	0	dev
54	165	68	7.92	68.6	24.6	5.4	1.1	0.3	1.95	0.43	0.09	4.41	124	88	28.1	320	504	12.7	0.958	9.376	31.3	12																			2	female	FALSE	married	insurance	GA	FALSE	0	dev
70	158	65	5.62	61.8	27.8	6.8	3.4	0.2	1.56	0.38	0.19	3.93	115	90.3	29.3	324	205	12.3	0.924	3.767	30.9	12.1		11.5	1	10.5	0.3	10	21	67	41	5.1	6.5	82	201	4.6	142	2.29	1.14	0.95	1	female	FALSE	married	insurance	SA	FALSE	0	dev
60	168	65	4.69	60.6	32.6	3.4	3.2	0.2	1.53	0.16	0.15	5.01	164	95.4	32.7	343	121	12.8	0.966	3.079	28.8	11.6																			7	male	FALSE	married	insurance	SA	FALSE	0	dev
44	158	48	5.06	52.9	41.1	4.2	1.4	0.4	2.08	0.21	0.07	4.38	127	90.6	29	320	192	14.1	1.077	2.358	27.7	14.7		7.4	2.7	4.7	0.4	13	21	67	37		4.6	59	159	4.7	140				2	female	FALSE	married	non-insurance	GA	FALSE	0	dev
43	165	67	3.97	45.8	44.3	5.8	2.8	1.3	1.76	0.23	0.11	3.97	99	82.6	24.9	302	248	13.3	1.008	3.31	28.5	13.3	0.1																		2	female	FALSE	married	non-insurance	GA	FALSE	0	dev
50	164	68	5.31	63.1	30.5	5.1	0.9	0.4	1.62	0.27	0.05	4.64	127	85.1	27.4	322	155	13.2	1	3.042	29.9	13.3	0.1																		2	female	FALSE	married	insurance	GA	FALSE	0	dev
53	156	63	4.94	61.4	31.8	3.2	3.2	0.4	1.57	0.16	0.16	4.71	136	88.5	28.9	326	216	12.6	0.949	3.702	30	14.8		9.1	1.9	7.2	3.4	13	26	72	39		4.9	56	268	3.9	139				5	female	FALSE	married	insurance	GA	FALSE	0	dev
300	165	55	5.63	38.9	55.2	3.9	1.6	0.4	3.11	0.22	0.09	4.01	121	93.8	30.2	322	175	12.8	0.966	4.356	27.5	13.4										5.2									2	female	FALSE	married	insurance	TIVA	FALSE	0	dev
70	158	68	6.97	68.1	27.1	4	0.7	0.1	1.89	0.28	0.05	3.92	119	93.4	30.4	325	220	13.6	1.034	3.488	31.9	11.6																			6	female	FALSE	married	insurance	GA	FALSE	0	dev
51	160	63	5.21	55.1	37.8	5.6	1.3	0.2	1.97	0.29	0.07	4.55	139	92.7	30.5	329	176	12.6	0.949	3.687	31.8	13.6																			2	female	FALSE	married	non-insurance	GA	FALSE	0	dev
67	168	63	4.68	54.5	35.7	5.3	4.3	0.2	1.67	0.25	0.2	4.27	138	93	32.3	348	175	14.2	1.085	1.957	30.7	17.2	0.1	55.3	7.8	47.5	5.5	43	43	63	36		4.4	65	411	3.1	140	2.19	1.33	1.02	2	male	FALSE	married	non-insurance	GA	FALSE	0	dev
50	156	57	9.78	79.9	17	2.5	0.4	0.2	1.66	0.24	0.04	5.12	141	82.6	27.5	333	217	13.6	1.034	3.319	28.2	12		3.6	2.1	1.5	1.9	15	28	73	39	4.5	3.4	59	278	3.6	138	2.21	1.18	0.84	2	female	FALSE	married	insurance	GA	FALSE	0	dev
59	163	68	7.34	58.8	33.2	6.3	1.6	0.1	2.44	0.46	0.12	4.51	139	91.8	30.8	336	208	14.1	1.077	3.648	27.3	13.4		7.2	2.7	4.5	2.2	21	25	73	37	4.3	5.1	59	351	3.2	143	2.29	1.45	0.86	1	female	FALSE	married	insurance	SA	FALSE	0	dev
43	153	54	8.41	76.01	18.32	4.3	1.3	0.1	1.54	0.36	0.11	4.2	126	89.3	30	336	273	11	0.97	4.58	21.3	16.6		6				11	13	84	43		5	44	195	3.7	141				0	female	FALSE	married	insurance	TIVA	FALSE	0	dev
35	168	53																														5									0	female	missing	missing	insurance	GA	FALSE	0	dev
46	170	70	5.74	67.1	24.9	4.7	3	0.3	1.43	0.27	0.17	4.69	142	91.9	30.3	329	230	13.2	1	2.84	29.5	13.7	0.1																		2	female	FALSE	married	insurance	GA	FALSE	0	dev
53	171	60.5	3.76	62.7	30.3	4	2.7	0.3	1.14	0.15	0.1	4.42	131	88.5	29.6	335	156	14	1.068	3.013	33.2	13.7	0.1	8.2	2.6	5.6	2.1	13	21	71	42		5	70	196	3.5	142	2.35	1.33	0.97	1	female	FALSE	married	insurance	GA	FALSE	0	dev
33	162	60	6.41	72	21.7	5.3	0.5	0.5	1.39	0.34	0.03	4.32	132	92.1	30.6	332	173	14.4	1.102	2.647	31.9	13.8	0.1	18	5.5	12.5	1.6	10	15	67	43	4.5	4.6	73	270	3.8	138	2.34	1.29	0.86	1	female	FALSE	married	insurance	GA	FALSE	0	dev
68	150	49	6.14	74.8	19.7	3.9	1.3	0.3	1.21	0.24	0.08	4.35	125	87.4	28.7	329	248	13.4	1.017	4.292	36.8	12.7	0.34	10.7	1	9.7	3	9	20	78	40	3.9	3.8	44	255	4	140	2.42	1.21	0.96	1	female	FALSE	married	insurance	GA	FALSE	0	dev
43	165	60	7.04	63.8	30.5	4.8	0.6	0.3	2.15	0.34	0.04	4.97	147	89.1	29.6	332	240	13.2	1	2.824	27.9	14.2																			1	female	FALSE	married	insurance	GA	FALSE	0	dev
56	154	57.5	4.18	48.2	39.7	8.6	3.3	0.2	1.66	0.36	0.14	4.29	128	89.7	29.8	332	136	14	1.068	2.44	26.5	15.3	0.1																		2	female	FALSE	married	insurance	GA	FALSE	0	dev
46	155	53	3.04	56.3	34.2	6.6	2.6	0.3	1.04	0.2	0.08	2.59	76	95	29.3	309	245	14.1	1.077	2.753	30.5	16										4.5									1	female	FALSE	married	non-insurance	GA	FALSE	0	dev
58	170	68	4.35	53.6	29	9.2	8	0.2	1.26	0.4	0.35	4.15	99	78.1	23.9	306	180	14.3	1.094	3.501	31.3	11.7	0.1	4.5	1.4	3.1	14.8	18	25	58	32	5.6	2.4	63	237	3.2	142	2.17	0.93	0.87	7	male	FALSE	married	non-insurance	GA	FALSE	0	dev
45	160	60	5.85	64.2	29.6	5	1	0.2	1.73	0.29	0.06	4.79	142	89.1	29.6	333	144	11.5	1.01	2	29.8	21.9		11				13	26	84	43		4.3	61	218	4.1	142				0	female	FALSE	married	insurance	GA	FALSE	0	dev
63	175	75	5.62	58.9	33.1	5.7	2.1	0.2	1.86	0.32	0.12	5.07	152	89.7	30	334	153	13.8	1.051	2.627	26.9	14.3	0.1	16.1	3.7	12.4	6.2	12	21	69	39		3.6	76	257	3.2	140	2.21	0.94	1	2	male	FALSE	married	non-insurance	GA	FALSE	0	dev
58	150	60	6.57	59.2	34.9	4.3	1.4	0.2	2.29	0.28	0.09	4.06	122	90.1	30	333	191	13.9	1.06	5.099	25.7	13.1	0.1																		2	female	FALSE	married	insurance	GA	FALSE	0	dev
48	168		7.06	58.2	36.3	4.1	1.1	0.3	2.56	0.29	0.08	5.19	159	92.1	30.6	333	239	13.1	0.992	3.11	28.7	13.5										4.1									3	male	FALSE	married	non-insurance	GA	FALSE	1	dev
34	165		9.01	65.1	23	6.2	5.5	0.2	2.07	0.56	0.5	4.01	123	91.5	30.7	335	229	14.5	1.111	3.179	33.7	15.4		28.8	5.6	23.2		13	20	58	28		15.9	386	318						300	male	FALSE	married	non-insurance	GA	FALSE	0	dev
39	163	53																																							0	female	missing	missing	insurance	TIVA	FALSE	0	dev
45	160	70	5.25	60.1	32.6	5.9	0.8	0.6	1.71	0.31	0.04	4.4	78	62.7	17.7	283	430	14.5	1.111	3.24	25.1	13.8		5	1.7	3.3	7	9	20	71	37	5.13	3.7	62	146	4.2	140				3	female	FALSE	married	insurance	GA	FALSE	0	dev
58	172	67.5	5.66	63.8	25.4	5.1	5.3	0.4	1.44	0.29	0.3	4.64	136	88.6	29.3	331	178	13	0.983	3.316	25.6	12.2	0.1																		3	female	FALSE	married	insurance	GA	FALSE	0	dev
27	162	47																																							0	female	missing	missing	non-insurance	TIVA	FALSE	0	dev
52	162	55																														5.9									0	female	FALSE	married	non-insurance	GA	FALSE	0	dev
67	170	64	6.66	53.4	36.6	7.2	2.6	0.2	2.44	0.48	0.17	4.77	159	98.3	33.3	339	224	13.8	1.051	3.667	30.3	11.5																			7	male	FALSE	married	non-insurance	GA	FALSE	0	dev
57	171	76																														6.4									0	female	missing	missing	insurance	GA	FALSE	0	dev
66	170	66	4.96	58.5	34.9	5.4	1.2	0	1.73	0.27	0.06	4.69	141	90.4	30.1	333	203	13.4	1.017	3.817	26.7	13.8	0.1	13.2	2.1	11.1	1.7	14	22	65	36	5.5	5.1	71	326	3.9	141	2.33	1.41	0.88	2	male	FALSE	married	insurance	GA	FALSE	0	dev
74	173	56	3.5	66.8	24	6.6	2.3	0.3	0.84	0.23	0.08	4.33	138	97.7	31.9	326	131	13.6	1.034	3.41	31.6	14.3	0.1	9.2	2	7.2	0.9	7	18	65	36	4.6	5	83	240	3.8	138	2.28	1.21	1.03	6	male	FALSE	married	insurance	GA	FALSE	0	dev
62	180	63	6.92	72.2	21.2	5.9	0.4	0.3	1.47	0.41	0.03	4.91	145	88	29.5	336	202	13.4	1.017	4.242	29.3	13.1	0.1	11.8	2.3	9.5	2.9	13	22	76	44		5.7	57	261	4	142	2.36	0.9	1.06	1	male	FALSE	married	non-insurance	GA	FALSE	0	dev
37	164	53																																							0	female	missing	missing	insurance	TIVA	FALSE	0	dev
36	162	55	3.42	67.3	25.4	5.8	1.2	0.3	0.87	0.2	0.04	4.13	127	96.1	30.8	320	218	14.1	1.077	2.648	30.5	14.9	0.1																		2	female	FALSE	married	insurance	GA	FALSE	0	dev
35	165	68																																							0	female	missing	missing	non-insurance	TIVA	FALSE	0	dev
44	172	56	7.83	53	41	4.7	1	0.3	3.21	0.37	0.08	4.9	158	96.9	32.2	333	227	12.8	0.966	2.438	32.3	12.9																			3	male	FALSE	married	non-insurance	GA	FALSE	0	dev
47	163	54	3.56	53.6	35.1	6.5	4.2	0.6	1.25	0.23	0.15	4.08	121	89.7	29.7	331	141	14.4	1.102	2.713	29.3	15.7	0.1	5.7	1.5	4.2	4	7	15	59	35		6.5	57	151	3.8	139	2.27	1.01	0.94	2	female	FALSE	married	non-insurance	GA	FALSE	0	dev
50	163	68	5.42	62.8	32.5	3.9	0.6	0.2	1.76	0.21	0.03	4.71	143	91.3	30.4	333	172	14.3	1.094	2.425	33.2	13.1	0.1	9				26	20	81	45		4.6	62	330	4.1	141				2	male	FALSE	married	insurance	SA	FALSE	0	dev
50	163	62	3.9	54.1	39.7	3.8	2.1	0.3	1.55	0.15	0.08	4.33	133	96.1	30.7	320	220	13.3	1.008	2.947	32.7	13.8	0.1																		2	female	FALSE	married	insurance	GA	FALSE	0	dev
57	158	46	9.36	65.2	25.5	6	3.1	0.2	2.39	0.56	0.29	4.36	135	95.4	31	325	374	13.6	1.034	5.271	33.5	11																			8	male	FALSE	married	non-insurance	GA	FALSE	0	dev
44	162	56	4.89	61.6	31.9	3.9	2.2	0.4	1.56	0.19	0.11	4.46	144	97.1	32.3	333	236	13.9	1.06	2.891	29.4	14.2																			2	female	FALSE	married	insurance	GA	FALSE	0	dev
30	163	44	3.61	46.5	46	5.3	1.9	0.3	1.66	0.19	0.07	4.67	125	84.4	26.8	317	181	14.4	1.102	3.337	35.5	16.2		9.9	2.1	7.8	4.9	18	28	73	43	4.5	3.7	57	229	3.8	141				3	female	FALSE	married	insurance	GA	FALSE	0	dev
66	156	54.5	6.04	81.5	14.2	4	0	0.3	0.86	0.24	0	4.61	137	90.7	29.7	328	148	13.5	1.025	2.766	28.8	14.3																			5	female	FALSE	married	insurance	GA	FALSE	0	dev
43	157	62	6.27	38.1	53.7	6.7	1.3	0.2	3.37	0.42	0.08	4.66	131	85.8	28.1	328	164	14.2	1.085	2.628	31	17.5										5.1									3	female	FALSE	married	insurance	GA	FALSE	0	dev
78	145		8.27	76.2	16.2	4.8	2.7	0.1	1.34	0.4	0.22	3.65	106	88.2	29	329	369	14.7	1.128	6.832	28.7	11.7		3.9	0.3	3.6		65	47	63	31		4.5	50	368	3.2	133				11	female	FALSE	married	insurance	GA	FALSE	0	dev
40	172	72	8.1	58	34	6.2	1.7	0.1	2.75	0.5	0.14	5.39	166	88.5	30.8	348	156	14	1.068	2.967	29.5	16.6		18.3	3.6	14.7	3.7	44	44	67	40	5.36	5.6	78	653	3.4	142	2.32	1.2	1.19	4	male	FALSE	married	insurance	GA	FALSE	0	dev
30	163	66	6.65	66.4	28.1	4.4	0.9	0.2	1.87	0.29	0.06	4.78	139	87.9	29.1	331	238	14	1.068	3.541	36	14.5		11.1	2.5	8.6	3.8	29	29	75	45	4.3	2.7	62	268	4.1	138				3	female	FALSE	married	non-insurance	GA	FALSE	0	dev
82	160	67	6.36	64	26.4	6.8	2.5	0.3	1.68	0.43	0.16	4.08	128	94.4	31.4	332	223	14.2	1.085	2.717	29.6	15																			6	female	FALSE	married	insurance	GA	FALSE	0	dev
46	170	60	5.34	63.3	31.5	4.1	0.9	0.2	1.68	0.22	0.05	4.26	140	96.9	32.9	339	194	13.6	1.034	2.786	30.8	15.4		3.5	1.2	2.3	6.4	15	24	61	38	4.8	4.5	73	256	3.8	137	2.24	1.17	0.98	3	male	FALSE	married	insurance	GA	FALSE	0	dev
57	173	62	7.1	59.8	29.9	6.2	3.4	0.7	2.12	0.44	0.24	4.51	130	88.2	28.8	327	230	13.2	1	3.714	22.3	11.8	0.8																		6	male	FALSE	married	insurance	GA	FALSE	0	dev
46	160	58	8.72	71.6	23.6	3.3	1.4	0.1	2.06	0.29	0.12	4.31	132	90.7	30.6	338	161	14.4	1.102	3.371	29.6	12.8																			6	female	FALSE	married	non-insurance	GA	FALSE	0	dev
60	172	68	4.36	64.9	24.8	7.3	3	0	1.08	0.32	0.13	3.9	119	97.9	30.5	312	241	12.9	0.975	9.57	33.1	11.2		3.5	2.1	1.4	10.8	32	22	55	30	5.7	5.2	72	198	3.8	142	2.17	1.13	0.96	300	male	FALSE	married	non-insurance	GA	FALSE	0	dev
55	163	64	5.63	48.8	42.9	5.7	2.2	0.4	2.42	0.32	0.12	4.73	142	89.2	30.1	338	207																								0	female	FALSE	married	insurance	GA	FALSE	0	dev
59	156	51																														8.7									0	female	FALSE	married	insurance	GA	FALSE	0	dev
69	150	60	4.59	70	22.4	6.3	1.3	0	1.03	0.29	0.06	4.45	137	92.8	30.8	332	137	13.8	1.051	3.03	26.1	16.7										5.46									4	female	FALSE	married	non-insurance	GA	FALSE	0	dev
57	160	68	6.05	63.3	30.9	4.3	1.3	0.2	1.87	0.26	0.08	4.94	151	89.9	30.6	340	187	13.2	1	3.855	32.6	14.9	0.1	13.7	2.7	11	3.7	49	35	77	44	5.5	5.7	79	338	4.2	144	2.49	1.23	1.06	4	female	FALSE	married	insurance	GA	FALSE	0	dev
60	170	74	5.76	47.6	45.5	5	1.6	0.3	2.62	0.29	0.09	4.74	148	92.6	31.2	337	260	12.5	0.941	3.675	32.8	15.6	0.1																		3	male	FALSE	married	insurance	GA	FALSE	0	dev
62	156	59	4.06	53.3	40.1	5.2	1.2	0.2	1.63	0.21	0.05	4.6	136	89.6	29.6	330	189	13.1	0.992	2.785	27.3	16.5		3.6	1.1	2.5	5.8	34	33	61	38	7.3	4.1	66	237	3.9	138	2.2	1.15	0.81	2	female	FALSE	married	insurance	NB	FALSE	0	dev
34	165	67	6.92	65.6	28.8	4.8	0.7	0.1	1.99	0.33	0.05	4.54	115	83.3	25.3	304	265	14.4	1.102	4.623	30.8	14.6	0.1																		4	female	FALSE	married	insurance	GA	FALSE	0	dev
55	158	58																																							0	female	missing	missing	insurance	TIVA	FALSE	0	dev
52	164	70	5.1	60	25.1	12.7	1.7	0.5	1.3	0.6	0.1	3.17	100	87	31.5	362	334	14.3	1.122	10.28	25.5	14.8		7.8	2.8	5	3.6	39	39	63	27	5.94	5.4	58	189	3.9	141	2.38	1.49	1.06	0	female	missing	missing	insurance	GA	FALSE	0	dev
61	158	65	7.59	67.7	23.7	3.6	4.7	0.3	1.8	0.27	0.36	4.05	125	92.6	30.9	333	208	13.3	1.008	3.832	31.8	13.7	0.1	9.8	3.4	6.4	2.4	18	28	78	45		3.8	56	419	3.6	142	2.38	1.41	0.99	1	female	FALSE	married	insurance	GA	FALSE	0	dev
63	155	62	8.69	72	23.5	4.1	0.3	0.1	2.04	0.36	0.03	4.13	112	86.7	27.1	313	221	13.5	1.025	3.968	31.9	11.8	0.1	9.3	2.1	7.2	6.4	8	25	61	36		3.3	56	218	3.7	141	2.33	1.46	0.92	18	female	FALSE	married	insurance	GA	FALSE	0	dev
35	172	62	6.43	54	40	5	0.8	0.2	2.57	0.32	0.05	3.9	97	79	24.9	315	205	13.6	1.034	3.916	28.9	15.7		7	1.2	5.8	1.5	14	22	64	38	4	3.3	74	217	3.7	140				4	female	FALSE	married	insurance	GA	FALSE	0	dev
51	170	77	8.67	66.8	26.5	4.3	2.2	0.2	2.3	0.37	0.19	4.32	127	88.4	29.4	332	243	14.1	1.077	5.55	31.7	13.5	0.1	6.8	1.5	5.3	1.8	17	26	72	37	5.3	4.2	119	243	3.3	141				12	male	FALSE	married	insurance	GA	FALSE	0	dev
58	158	49	6.4	62.4	33	4.2	0.2	0.2	2.11	0.27	0.01	4.21	127	93.6	30.2	322	375	13.6	1.034	2.873	32.1	15.4	0.1	5.7	2.2	3.5	1	41	37	80	50		5.1	65	112	4.3	142	2.59	1.27	1.01	1	female	FALSE	married	insurance	GA	FALSE	0	dev
32	163	65	4.61	77.7	13.4	7.2	1.5	0.2	0.62	0.33	0.07	4.18	117	86.8	28	322	268	13.8	1.051	4.265	31.3	13.7																			5	female	FALSE	married	insurance	GA	FALSE	0	dev
86	160	65	6.94	73.4	18.3	8.1	0.1	0.1	1.27	0.56	0.01	3.49	111	96.6	31.8	329	166	13.7	1.043	4.681	24.7	13.7	0.1	4.5	2.7	1.8	5.8	15	26	64	34		12.3	236	386	4.2	136	2.22	0.91	0.98	1	male	FALSE	married	insurance	GA	FALSE	0	dev
65	165	68	4.44	61.7	25.5	7.2	5.4	0.2	1.13	0.32	0.24	4.43	157	104.3	35.4	340	115	16.2	1.258	2.415	38	16.8	0.1	40.4	13.3	27.1	37.9	88	87	63	36		4.8	72	243	3.9	138	2.35	1.24	0.94	11	male	FALSE	married	non-insurance	GA	FALSE	0	dev
62	158	50	4.89	57.7	35.8	4.1	1.8	0.6	1.75	0.2	0.09	3.79	109	91	28.8	316	158	13.6	1.034	3.187	29.6	16.4	0.1																		4	female	FALSE	married	non-insurance	GA	FALSE	0	dev
61	170	80	6.26	68.8	23.5	5.9	1.6	0.2	1.47	0.37	0.1	3.62	110	94.2	30.4	323	433	15	1.154	6	31.4	11.4	0.1									5.6									1	male	FALSE	married	insurance	LA	FALSE	0	dev
40	157	49	8.81	79.6	15.6	3.2	1.4	0.2	1.37	0.28	0.12	4.63	118	82.7	25.5	308	496	14.4	1.102	7.902	31.4	10.4																			5	female	FALSE	married	non-insurance	GA	FALSE	0	dev
50	162	70	6.09	63.2	29.1	4.3	3.1	0.3	1.77	0.26	0.19	5.06	125	78.7	24.7	314	389	12.7	0.958	2.82	27.9	13.6	0.1	9.7	2	7.7	4.3	14	22	69	41	5.72	4.9	55	216	4.2	142	2.36	1.36	1.08	7	female	FALSE	married	insurance	GA	FALSE	0	dev
59	165	50	10.95	68.7	21.8	6.6	2.2	0.7	2.39	0.72	0.24	4.29	137	99.3	31.9	322	260	13.7	1.043	3.399	27.8	15.8	0.1																		4	male	FALSE	married	insurance	GA	FALSE	0	dev
57	160	65	4.21	50.6	41.8	3.1	4.3	0.2	1.76	0.13	0.18	4.68	134	90.2	28.6	318	158	13.9	1.06	2.62	34.6	16		11.6	2.5	9.1	3.7	20	31	79	47		3.6	71	293	3.9	141	2.45	1.28	1	1	female	FALSE	married	non-insurance	GA	FALSE	0	dev
65	152	51	9.91	73.2	20.3	4.4	1.8	0.3	2.01	0.44	0.18	4.23	113	84.6	26.7	316	314	13.2	1	4.346	32.3	14		5.8	1.5	4.3	24.1	27	26	75	39	9.1	8.5	96	336	4.7	143	2.32	1.13	0.83	1	female	FALSE	married	non-insurance	GA	FALSE	0	dev
66	170	73.5	3.69	65.2	28.5	4.9	1.1	0.3	1.05	0.18	0.04	4.76	148	95.8	31.1	325	170	12.9	0.975	4.041	32.2	13.7		47.8	19.5	28.3	7.2	184	52	71	42	13.96	2.6	80	280	4.1	141	2.36	1.2	1.01	1	male	FALSE	married	insurance	GA	FALSE	0	dev
66	168	74	4.48	61	29.9	7.1	1.8	0.2	1.34	0.32	0.08	4.91	148	91.2	30.1	330	175	13.6	1.034	3.155	26.3	14.1	0.1	11.2	2.9	8.3	1.6	15	27	68	41		3.9	71	316	3.3	139	2.39	1.21	0.99	1	male	FALSE	married	insurance	GA	FALSE	0	dev
82	157	61	3.93	81.4	8.9	6.1	3.3	0.3	0.35	0.24	0.13	3.53	113	98	32	327	130	14.6	1.12	4.795	29.4	14.1		135.5	79.5	56	52.5	90	98	78	38	3.79	6.1	119	225	3.9	142	2.45	1.03	1.03	1	female	FALSE	missing	insurance	GA	FALSE	0	dev
68	162	59	7.19	68.2	25	5.1	1.3	0.4	1.8	0.37	0.09	4.81	149	95.2	31	325	169	13.7	1.043	4.037	33.3	13.6	0.1																		5	male	FALSE	married	non-insurance	GA	FALSE	0	dev
59	155	55	5.12	54.4	38.5	5.1	1.8	0.2	1.97	0.26	0.09	4.38	137	97.5	31.3	321	186																								1	female	FALSE	married	insurance	GA	FALSE	0	dev
43	158	56	6.58	60.9	31.6	4	3.2	0.3	2.08	0.26	0.21	4.56	139	93.4	30.5	326	212	14.6	1.12	2.706	31.1	14.2		11.8	3	8.8	0.9	8	21	69	42		3.4	52	230	3.8	138				1	female	FALSE	married	insurance	GA	FALSE	0	dev
82	150		8.08	79.6	13.5	4.8	2	0.1	1.09	0.39	0.16	3.96	130	99	32.8	332	94	15.5	1.197	3.978	25.9	14.9														3.6	134				2	female	FALSE	married	insurance	GA	FALSE	0	dev
61	155	56	5.2	76.2	15.2	6.7	1.7	0.2	0.79	0.35	0.09	4.79	145	89.4	30.3	339	276	13.3	1.008	4.393	27.7	13.6		15.4	2.5	12.9	1.2	10	20	67	43	6.1	3.1	66	305	3.6	140	2.53	1.62	0.96	1	female	FALSE	married	non-insurance	GA	FALSE	0	dev
86	170	68	10.31	74.1	17.8	5.8	2.2	0.1	1.84	0.6	0.23	5.72	150	79	26.2	332	242	14.2	1.085	3.817	27.9	14.2		11.5	2.6	8.9	6	16	22	76	45		6	118	368	3.9	140	2.36	1.1	1.03	2	male	FALSE	married	insurance	GA	FALSE	0	dev
75	165	53	6.35	70	20.9	5.8	2.7	0.6	1.33	0.37	0.17	4.57	135	91.2	29.5	324	131	16.4	1.275	3.153	32.2	16.1	0.1																		5	male	FALSE	married	insurance	GA	FALSE	0	dev
65	158	63.5																13.9	1.06	2.453	26.4	15.4	0.3																		2	female	FALSE	married	non-insurance	GA	FALSE	0	dev
70	175	75	9.61	76.8	12.9	8.5	1.6	0.2	1.24	0.82	0.15	4.33	134	96.3	30.9	321	167	14.8	1.137	6.616	29.7	13.6		19	4.1	14.9	4.4	10	19	64	32	5.4	3.7	76	168	3.3	139	2.08	0.8	0.97	1	male	FALSE	married	insurance	LA	FALSE	0	dev
55	160	68	6.01	59.6	32.8	5.5	1.8	0.3	1.97	0.33	0.11	4.31	136	95.1	31.6	332	217	12.8	0.966	3.708	31.1	15.1		7	2.6	4.4	4.3	25	31	79	46	4.8	5.8	67	284	4.1	142	2.55	1.65	0.96	2	female	FALSE	married	non-insurance	GA	FALSE	0	dev
67	165	76	5.44	53.8	40.8	3.9	1.3	0.2	2.22	0.21	0.07	4.59	131	89.3	28.5	320	162	14.9	1.145	2.807	33.3	14.4	0.1																		2	female	FALSE	married	insurance	GA	FALSE	0	dev
54	174	74	5.28	53	40.5	2.5	3.2	0.8	2.14	0.13	0.17	5.26	163	87.1	31	356	152	13.2	1	3.144	33.7	12																			8	male	FALSE	married	insurance	GA	FALSE	0	dev
70	160	45	5.69	83.81	11.62	3.3	1.1	0.2	0.662	0.19	0.06	3.02	92	93.7	30.5	325	154	12.6	1.1	4.36	26.1	19.4		20				66	77	64	29										8	male	FALSE	married	non-insurance	GA	FALSE	0	dev
65	157	61	4.13	53.4	36.1	7.3	2.7	0.5	1.49	0.3	0.11	4.04	115	89.6	28.5	318	187	13.3	1.008	3.154	28.5	12.8	0.1																		13	female	FALSE	married	insurance	GA	FALSE	0	dev
52	160	72	9.04	52.1	42.3	4.8	0.7	0.1	3.82	0.43	0.06	4.71	157	94.1	33.3	354	218	13.1	0.992	3.888	31.8	13.6		20.7	1.9	18.8	6.7	27	30	65	40	7	4.5	65	220	3.3	138	2.3	1.62	1.09	2	male	FALSE	married	insurance	SA	FALSE	0	dev
69	168	67																														5.9									0	male	missing	missing	insurance	GA	FALSE	0	dev
72	170	61																														6.4									0	male	missing	missing	insurance	GA	FALSE	0	dev
63	158	57	4.68	58.2	34.6	4.9	1.9	0.4	1.62	0.23	0.09	4.26	129	95.1	30.3	319	153	12.9	0.975	2.456	29.2	15.8		6.1	1.5	4.6	1	13	24	64	39	4	4.6	49	227	4.4	142	2.31	1.42	0.98	2	female	FALSE	married	non-insurance	SA	FALSE	0	dev
40	175	60																														5.5									0	male	missing	missing	insurance	GA	FALSE	0	dev
60	170	76																														4.9									0	male	missing	missing	non-insurance	GA	FALSE	0	dev
59	161	83	4.55	62.5	30.5	4.4	2.2	0.4	1.39	0.2	0.1	4.61	139	92	30.2	328	221	12.8	0.966	3.7	27.4	14.6																			2	female	FALSE	married	non-insurance	GA	FALSE	0	dev
65	165	65	6.08	51.8	37.8	5.6	4.3	0.5	2.3	0.34	0.26	4.87	144	88.9	29.6	333	179	13.5	1.025	3.613	33.5	15.3		14.2	3.6	10.6	3.4	25	32	71	42		6.6	69	265	3.9	142				1	female	FALSE	married	insurance	TIVA	FALSE	0	dev
27	157	52																																							0	female	missing	missing	insurance	TIVA	FALSE	0	dev
40	158	50	4.66	54.4	37.3	6.2	1.9	0.2	1.74	0.29	0.09	4.02	125	95.5	31.1	326	190	13.7	1.043	2.882	29.6	14.3																			2	female	FALSE	married	non-insurance	GA	FALSE	0	dev
66	163	56	4.55	53.2	39.8	4.6	2	0.4	1.81	0.21	0.09	4.53	140	94	30.9	329	135	13.4	1.017	3.738	29.6	14.8	0.1																		2	female	FALSE	married	insurance	GA	FALSE	0	dev
69	160	59	6.53	64	31.2	4	0.6	0.2	2.04	0.26	0.04	4.64	141	95	30.4	320	296	12.4	0.932	5.833	37.8	12.9																			2	female	FALSE	married	insurance	GA	FALSE	0	dev
65	160	63	4.01	58.2	32.9	4.7	3.7	0.5	1.32	0.19	0.15	4.27	132	90.6	30.9	341	167	13.3	1.008	3.382	28.3	15.3	0.3									5.12									1	female	FALSE	married	non-insurance	GA	FALSE	0	dev
74	170	75	4.16	67.8	23.6	5	3.1	0.5	0.98	0.21	0.13	4.94	147	88.1	29.8	338	169	15.8	1.223	4.33	32.8	15.5	0.1									11.1									3	male	FALSE	married	insurance	GA	FALSE	0	dev
63	156	50	5.31	57.3	37.9	3.6	0.6	0.6	2.01	0.19	0.03	4.11	126	94.9	30.7	323	206	14.3	1.094	3.498	32.6	16.1	0.1	7.9	1.8	6.1	3.6	15	29	73	41		6.5	65	182	4	143	2.32	1.05	0.92	1	female	FALSE	married	insurance	GA	FALSE	0	dev
71	175	58.5	7.27	76.5	17.9	4.7	0.6	0.3	1.3	0.34	0.04	4.83	128	86.5	26.5	306	270	14.6	1.12	3.454	29.5	14.6																			3	male	FALSE	married	non-insurance	GA	FALSE	0	dev
57	170	90	6	62.8	24.8	5.7	6	0.7	1.49	0.34	0.36	4.7	144	91.5	30.6	335	236	13.7	1.043	3.004	29.6	16	0.1																		6	male	FALSE	married	non-insurance	GA	FALSE	0	dev
62	154	64	4.39	66.5	28.7	4.1	0.7	0	1.26	0.18	0.03	4.29	126	90	29.4	326	228	14	1.068	4.193	28.2	14.4	0.1	8.6	1.7	6.9	1.7	19	22	76	43		5.1	46	193	4	140	2.37	1.16	0.94	1	female	FALSE	married	insurance	GA	FALSE	0	dev
60	155	50	5.4	61.7	31.1	2.2	4.4	0.6	1.68	0.12	0.24	4.75	135	87.6	28.4	325	190	13.4	1.017	3.392	35.7	14.5																			2	female	FALSE	married	insurance	GA	FALSE	0	dev
58	150	60	7.16	44.6	47.6	4.1	3.6	0.1	3.41	0.29	0.26	4.57	135	93.2	29.5	317	234	13.4	1.017	2.838	25.5	15.6	0.1	9.3	2	7.3	3.3	14	20	65	38		4.9	64	281	4.2	142	2.44	1.41	1	3	female	FALSE	married	insurance	GA	FALSE	0	dev
55	164	55	4	62.4	30	3.8	3.5	0.3	1.2	0.15	0.14	5.12	165	89.8	32.2	359	88	14.5	1.111	2.935	36.5	14.1		15.4	3.2	12.2	2.7	31	38	73	45	5.8	4.7	78	448	3.5	140				1	female	FALSE	married	insurance	GA	FALSE	0	dev
59	170	65	5.43	66.6	22.7	4.8	5.5	0.4	1.23	0.26	0.3	5.48	165	89.1	30.1	338	194	14.8	1.137	2.527	32	14.3	0.1	17	2.9	14.1	3.2	19	23	77	45	4.9	3.5	75	243	3.6	139	2.38	0.99	1	1	male	FALSE	married	insurance	GA	FALSE	0	dev
81	145	48	4.4	60.2	32.7	5.7	1.4	0	1.44	0.25	0.06	4.02	129	98.3	32.1	327	217	14.5	1.111	4.164	33.2	13.1	0.1									5.7									3	female	FALSE	married	insurance	GA	FALSE	0	dev
65	158	64	9.18	68.2	24.8	6.4	0.4	0.2	2.28	0.59	0.04	4.45	126	91.7	28.3	309	248	14.8	1.137	3.283	33.4	14.7		16.4	2.2	14.2	4.5	7	27	72	38	4.7	4.2	66	204	3.7	140	2.3	1.28	0.88	2	female	FALSE	married	insurance	GA	FALSE	0	dev
71	155	52	5.1	68.6	25.1	5.3	0.8	0.2	1.28	0.27	0.04	3.84	101	85.4	26.3	308	267	15.1	1.163	3.838	26.1	16																			3	female	FALSE	married	non-insurance	GA	FALSE	0	dev
81	161	53	7.69	64.8	22.4	4.4	7	1.4	1.72	0.34	0.54	4.34	126	89.2	29	326	298	13.5	1.025	6.04	27.7	15.9		25.9	18.3	7.6	177.6	190	236	65	30	4.78	6.8	110	251	3.8	140	2.23	0.92	0.76	7	male	FALSE	missing	insurance	GA	FALSE	0	dev
62	160	69	4.03	53.9	37	6.2	2.7	0.2	1.49	0.25	0.11	4.93	137	84.8	27.8	328	158	13.9	1.06	3.149	27.8	14.2	0.1	15.9	2.4	13.5	3.4	23	29	75	45		3.9	65	207	4.2	139	2.41	1.27	1.13	1	female	FALSE	married	insurance	GA	FALSE	0	dev
58	171	75	6.58	63.6	29.5	5.6	1.1	0.2	1.94	0.37	0.07	4.87	153	93.6	31.4	336	163	14.9	1.145	4.011	30.8	12.9																			3	male	FALSE	married	insurance	GA	FALSE	0	dev
35	176	90	7.22	56.1	36.8	4.6	1.9	0.6	2.66	0.33	0.14	4.95	157	90.3	31.7	351	192	15.1	1.163	3.566	33.1	13.3		16.4	4	12.4	7	101	55	68	43	5.2	5.8	101	433	4	141	2.38	1.64	1.04	8	male	FALSE	married	insurance	LA	FALSE	0	dev
58	162	63	5.78	55.4	34.8	6.2	3.3	0.3	2.01	0.36	0.19	4.09	121	91.9	29.6	322	196	12.8	0.966	3.095	28.9	15		10.8	2.6	8.2	2.2	26	27	63	37	6.3	5.3	51	276	4.2	139	2.23	1.26	0.96	2	female	FALSE	married	insurance	SA	FALSE	0	dev
58	176	75	4.96	51.3	40.3	5.4	2.6	0.4	2	0.27	0.13	4.65	140	90.5	30.1	333	160	15.8	1.223	2.346	33.3	17.6	0.1	22	3.4	18.6	3.7	22	23	63	39	4.1	3.7	69	273	3.6	138	2.55	1.03	0.9	2	male	FALSE	married	insurance	GA	FALSE	0	dev
89	168	60	6.16	68	24.8	4.1	2.8	0.3	1.53	0.25	0.17	3.84	124	98.7	32.3	327	105	15.1	1.163	3.526	29.2	17.7	0.1	19.7	7.7	12	5.5	14	32	70	37	5.3	4.2	77	314	3.6	141	2.24	1.05	0.92	4	male	FALSE	married	insurance	GA	FALSE	0	dev
53	166	80	7.65	62.1	30.2	6.1	1.3	0.3	2.31	0.47	0.1	3.88	97	83	25	301	361	12.5	0.941	3.583	36.1	16.1																			1	female	FALSE	married	insurance	GA	FALSE	0	dev
51	170	82.5	5.8	58.7	32.9	5.3	2.9	0.2	1.91	0.31	0.17	5.21	166	91.7	31.9	347	141	14.2	1.085	3.18	28.2	14.1	0.1	14.7	3.3	11.4	7.1	27	27	62	41		6.6	92	312	4	140	2.26	0.97	0.93	9	male	TRUE	married	non-insurance	GA	FALSE	0	dev
79	162		6.92	72.7	21.4	4.3	1.3	0.3	1.48	0.3	0.09	3.83	120	98.7	31.3	317	183	13.7	1.043	2.63	28.1	15.4	0.1	9				10	15	75	40										4	female	FALSE	married	insurance	GA	FALSE	0	dev
68	150	38	5.83	59	28.3	8.6	3.9	0.2	1.65	0.5	0.23	3.59	102	90.3	28.4	315	242	13.4	1.017	3.691	28.2	16.3		29.9	5.7	24.2	4.9	7	23	59	33	4.5	7.4	58	84	3.9	139	2.14	1.35	1.04	7	female	FALSE	married	non-insurance	GA	FALSE	0	dev
45	157	56	13.24	93.31	5.22	1.4	0	0.1	0.692	0.18	0	4.79	141	85.2	29.4	346	391	11.8	1.03	3	23.8	19.3		16				12	16	96	49		4.8	37	260	3.9	142				0	female	FALSE	married	insurance	GA	FALSE	0	dev
59	168	65	6.88	65.7	20.6	7.6	5.5	0.6	1.42	0.52	0.38	4.63	143	90.7	30.9	340	176	13.8	1.051	2.084	32.6	17.7	0.1									4.8									1	male	FALSE	married	non-insurance	GA	FALSE	0	dev
53	164	64	3.73	49.3	40.2	7	3.2	0.3	1.5	0.26	0.12	4.21	121	89.3	28.7	322	138	14.6	1.12	2.992	36.1	14.5	0.1																		3	female	FALSE	married	non-insurance	GA	FALSE	0	dev
71	170																															5.7									0	male	FALSE	married	insurance	GA	FALSE	0	dev
58	160	71	3.38	45	47.3	4.1	2.1	1.5	1.6	0.14	0.07	4.21	127	95.7	30.2	315	134	14.2	1.085	2.402	27	15.4		14.6	1.7	12.9	3.4	12	23	68	42		4.1	61	174	4.5	141	2.42	1.5	1.04	1	female	FALSE	married	non-insurance	GA	FALSE	0	dev
49	172	63	7.85	59.8	32.2	4.7	2.8	0.5	2.53	0.37	0.22	4.81	163	100.4	33.9	337	246	14	1.068	3.608	29.7	12.9																			8	male	FALSE	married	non-insurance	LA	FALSE	0	dev
34	163	70	7.43	60.3	31.4	6.3	1.9	0.1	2.33	0.47	0.14	4.53	118	81.9	26	318	240	14.6	1.12	3.879	28.8	12.7		16.3	2	14.3	9.6	10	19	70	36	5.2	2.9	46	278	3.9	136	2.11	1.19	0.88	3	female	FALSE	married	insurance	GA	FALSE	0	dev
58	160	53.5	4.46	58.8	34.5	3.8	2.5	0.4	1.54	0.17	0.11	4.21	127	89.1	30.2	339	238	12.7	1.11	3.07	20.8	20.8		12	3.7	8.3	1.7	43	59	56	30	4.8	1.4	46	190	3.2	142	2.22	1.26	0.83	7	female	FALSE	married	non-insurance	GA	FALSE	0	dev
31	155	107	8.01	57.6	36.2	3.9	2.1	0.2	2.9	0.31	0.17	5	145	87.2	29	333	236	13	0.983	3.674	29.8	14										9.8									6	female	FALSE	unmarried	insurance	NB	FALSE	0	dev
56	162	74																														5.2									0	female	missing	missing	non-insurance	GA	FALSE	0	dev
37	154	57																														5.3									0	female	missing	missing	insurance	GA	FALSE	0	dev
55	166	59	4.38	63.4	31.3	3.9	0.9	0.5	1.37	0.17	0.04	4.92	144	90.2	29.3	324	162	14	1.068	2.132	32.7	14																			4	female	FALSE	married	insurance	GA	FALSE	0	dev
72	157	51																														5.4									0	female	missing	missing	insurance	GA	FALSE	0	dev
45	163	85	8.48	63.1	30.9	4.5	1.4	0.1	2.62	0.38	0.12	4.96	146	89.7	29.4	328	234	13.7	1.043	3.014	29.2	14.6																			4	female	FALSE	married	insurance	GA	FALSE	0	dev
82	150	56	5.83	68.7	18.9	8.1	4.1	0.2	1.1	0.47	0.24	3.69	117	98.9	31.7	321	106	14.3	1.094	3.674	31.4	13.4	0.1	7.4	2.2	5.2	2.6	88	48	63	35		10.3	82	291	3.7	137	2.33	0.89	0.88	24	female	FALSE	married	insurance	GA	FALSE	0	dev
41	162	73																														4.6									0	male	missing	missing	insurance	GA	FALSE	0	dev
60	155	65																														5.5									0	female	missing	missing	insurance	GA	FALSE	0	dev
29	165	49.5	5.47	55.8	35.6	7.1	1.1	0.4	1.95	0.39	0.06	4.19	132	97.1	31.5	324	159	14.1	1.077	4.925	31.6	12.3		15.9	3.1	12.8	2.5	21	25	71	44	4	2.2	41	169	3.9	137	2.35	1.08	0.97	4	female	FALSE	married	insurance	EA	FALSE	0	dev
58	160	57	3.78	58	36	4.2	1.3	0.5	1.36	0.16	0.05	4.83	143	88.8	29.6	333	204	12.9	0.975	3.074	26.2	14.4		10.3	0.6	9.7	1.5	10	20	71	41		3.5	51	302	3.7	137	2.22	1.38	1.02	4	female	FALSE	married	insurance	EA	FALSE	0	dev
70	154	58																														6.6									0	female	FALSE	married	non-insurance	GA	FALSE	0	dev
79	173	69	7.05	71.1	22.1	4.3	2.4	0.1	1.56	0.3	0.17	4.47	134	91.5	30	328	210	11	0.97	2.7	24.2	18.5		10				13	17	80	43		9.3	95	459	4.1	141				0	male	FALSE	married	insurance	GA	FALSE	0	dev
78	170	67	8.89	71.8	23.5	3.9	0.7	0.1	2.09	0.35	0.06	4.46	147	100	33	330	236	11.5	1.01	2.07	23.2	20.6		12				13	20	82	44	5.2	5	77	352	4.1	138				0	male	FALSE	married	insurance	GA	FALSE	0	dev
52	180	80	4.88	67.5	22.5	5.3	4.3	0.4	1.1	0.26	0.21	4.07	149	100	36.6	366	281	13.8	1.051	3.63	32.2	13.2	0.1																		4	male	FALSE	married	insurance	GA	FALSE	0	dev
59	163	49	3.77	54.9	36.9	4.5	3.2	0.5	1.39	0.17	0.12	4.82	138	90	28.6	318	256	13.7	1.043	3.568	31.6	14.2		17.9	3.4	14.5	1.4	12	22	69	46	4.4	5.4	73	206	3.7	139				4	female	FALSE	married	insurance	GA	FALSE	0	dev
51	170	69.5	6.69	61.7	31.7	4.6	1.9	0.1	2.12	0.31	0.13	4.42	144	98.6	32.6	330	211	10.4	0.92	2.17	23.5	18.4		18				11	16	77	42	4.8	3	60	324	3.9	141				0	male	FALSE	married	insurance	GA	FALSE	0	dev
73	169	60	4.76	51.54	42.24	3.64	2.34	0.44	2.014	0.174	0.114	4.19	130	97.9	31	317	173.4	10.9	0.96	2.02	26.9	17		7				14	22	80	44	5.7	5	83	336	4.1	140				0	male	FALSE	married	insurance	GA	FALSE	0	dev
27	165	75	8.93	48.3	46.4	4	1.1	0.2	4.14	0.36	0.1	5.27	167	90.9	31.7	349	211	13.9	1.06	3.143	31.4	15.1	0.1	11	2.7	8.3	5.5	43	36	68	42		4	87	373	4.1	141	2.36	1.09	0.9	2	male	FALSE	unmarried	non-insurance	GA	FALSE	0	dev
300	150	43	6.13	74	19.6	3.8	2.4	0.2	1.2	0.23	0.15	3.98	108	87.4	27.1	310	137	13.7	1.043	3.802	29.4	16.9		15.1	1.5	13.6		12	25			8.94	8.5	102	355	5	141				1	female	FALSE	missing	insurance	LA	FALSE	0	dev
74	180	67																														6.5									0	male	FALSE	married	insurance	GA	FALSE	0	dev
48	176	81	5.64	58.5	34.8	2.1	4.4	0.2	1.96	0.12	0.25	4.98	159	95.6	31.9	334	152	13.8	1.051	3.564	29.1	13	0.1																		5	male	FALSE	married	insurance	GA	FALSE	0	dev
52	160	56	6.82	52	40.2	3.5	3.7	0.6	2.74	0.24	0.25	4.59	133	89.1	29	325	187	14.6	1.12	3.51	31.5	16.7		25	4.2	20.8	1.9	29	27	72	41		5.1	78	335	3.9	144	2.3	1.13	0.96	1	female	FALSE	married	insurance	GA	FALSE	0	dev
22	160	55																																							0	female	FALSE	married	non-insurance	GA	FALSE	0	dev
60	165	65	6.25	61	33.9	3.8	1.1	0.2	2.12	0.24	0.07	4.79	146	90.2	30.5	338	223	12.9	0.975	3.491	28.9	16.8	0.1	5.3	2.2	3.1	2.9	48	48	72	43		4.3	55	298	3.9	141	2.37	1.23	0.88	1	female	FALSE	married	insurance	GA	FALSE	0	dev
33	163	52	6.7	66.2	24.9	7.3	1.5	0.1	1.67	0.49	0.1	4.49	132	88.9	29.4	331	173	15.7	1.214	3.535	32.4	15.1										4.6									5	female	FALSE	married	insurance	GA	FALSE	0	dev
44	160	64	3.8	63.5	28.4	5.5	2.1	0.5	1.08	0.21	0.08	5.15	164	94.4	31.8	337	162	14.4	1.102	2.88	27.9	15.5	0.1																		4	female	FALSE	married	insurance	GA	FALSE	0	dev
43	160	50	8.5	72.6	18.6	4.5	4.2	0.1	1.58	0.38	0.36	3.91	115	89.5	29.4	329	151																								0	female	missing	missing	insurance	TIVA	FALSE	0	dev
48	155	53	6.2	70.6	25.5	3.1	0.6	0.2	1.58	0.19	0.04	4.53	141	96.7	31.1	322	218	14.4	1.102	2.32	29.9	16.4		13.6	2.7	10.9	1.2	15	22	78	44		3.5	53	250	4.1	140	2.37	1.29	0.97	1	female	FALSE	married	insurance	GA	FALSE	0	dev
54	175	70	4.76	55.84	38.24	5.04	0.84	0.24	1.824	0.244	0.044	4.64	158	106	34.1	321	229.4	10.6	0.93	2.6	26.5	19.3		23.1	5.4	17.7	8.2	11	24	69	44	4.06	4.3	83	406	3.8	141	2.23	1.08	1.01	4	male	FALSE	married	non-insurance	GA	FALSE	0	dev
46	165	94	5.95	52.3	42.4	4.2	0.8	0.3	2.52	0.25	0.05	5.84	179	86.8	30.7	353	174	14.8	1.137	2.102	25.5	14.9		20.9	4.6	16.3	2.2	36	30	77	47		3.4	89	503	3.6	140	2.46	0.86	0.94	1	male	TRUE	married	insurance	GA	FALSE	0	dev
67	154	52	7.2	59.6	25.6	6.9	7.8	0.1	1.84	0.5	0.56	4.41	128	89.6	29	324	259	13.9	1.06	4.783	30	16.2	0.1	5.6	2	3.6	4	15	24	81	44		6.2	54	266	4.2	139	2.46	1.36	0.98	1	female	FALSE	married	non-insurance	GA	FALSE	0	dev
50	160	55	8.12	72.3	24	3.1	0.5	0.1	1.95	0.25	0.04	4.92	143	87.6	29.1	332	193	12.6	0.949	3.654	27.6	13.3										7.12									1	female	FALSE	married	insurance	GA	FALSE	0	dev
59	160	63	5.51	55.2	39.7	3.4	1.5	0.2	2.19	0.19	0.08	4.72	144	90.5	30.5	337	248	11.5	0.857	2.878	30.4	16																			2	female	FALSE	married	insurance	GA	FALSE	0	dev
32	155	47	6.52	79.6	16.7	3.2	0.3	0.2	1.09	0.21	0.02	4.66	88	67	18.9	282	289	15.9	1.232	2.553	33.1	17.4	0.1																		2	female	FALSE	married	insurance	GA	FALSE	0	dev
60	158	70	5.86	55.8	37.7	4.8	1.4	0.3	2.21	0.28	0.08	4.46	133	88.3	29.8	338	151	14.1	1.077	3.725	26.5	14.8		21.6	3.8	17.8	2.6	62	53	69	41		5.5	77	365	3.8	141				1	female	FALSE	married	insurance	GA	FALSE	0	dev
52	171	76	5.86	46.4	45.2	4.3	3.8	0.3	2.65	0.25	0.22	4.7	136	87.7	28.9	330	226	12.7	0.958	4.107	30.6	16.4										5.8									2	female	FALSE	married	insurance	GA	FALSE	0	dev
63	168	60	5.57	65.3	29.8	3.8	0.7	0.4	1.66	0.21	0.04	4.64	140	88.6	30.2	341	216	13.5	1.025	3.414	26.8	15.8																			2	female	FALSE	married	insurance	GA	FALSE	0	dev
38	158	65	14.93	66.8	25.1	6	1.9	0.2	3.75	0.89	0.29	4.83	147	91.7	30.4	332	387	12.9	0.975	3.483	27.2	13.3		9.3	1.5	7.8	2.6	22	24	79	45		3.8	56	268	4.4	140				1	female	FALSE	married	insurance	GA	FALSE	0	dev
76	165	52	4.51	52.5	36.8	5.8	4.7	0.2	1.66	0.26	0.21	3.92	113	91.8	28.8	314	158	13	0.983	4.094	29.6	15		3.7	0.5	3.2	3.8	5	19	61	34		5.8	71	267	3.9	141	2.06	1.09	0.91	12	male	missing	married	non-insurance	GA	FALSE	0	dev
51	157	51	5.1	39	50.8	6.1	3.9	0.2	2.59	0.31	0.2	4.64	138	88.1	29.7	337	222	12.5	0.941	2.527	28.1	15.2		8.5	1.5	7	0.3	15	22	69	44		5.6	60	199	3.9	140				1	female	FALSE	married	insurance	TIVA	FALSE	0	dev
83	156	65	5.44	57.4	33.6	5.5	3.3	0.2	1.83	0.3	0.18	3.99	119	90.5	29.8	330	150	13.1	0.992	5.606	30.1	14.3	0.1	11.5	1.9	9.6	4.4	21	33	69	34		2.9	69	395	3.7	141	2.27	1.31	0.85	19	female	FALSE	married	insurance	GA	FALSE	1	dev
61	160	63	3.98	65	27.9	4.8	2	0.3	1.11	0.19	0.08	4.38	134	95	30.6	322	204	13.1	0.992	2.847	31.1	15.7																			2	female	FALSE	married	insurance	GA	FALSE	0	dev
44	157	42.5	4.57	58.2	34.1	5.5	1.8	0.4	1.56	0.25	0.08	4.03	118	90.1	29.3	325	249	13.8	1.051	2.783	29.1	15.3		7.7	1.7	6	3.2	13	25	73	44		4.8	48	230	3.2	139				2	female	FALSE	married	insurance	GA	FALSE	0	dev
62	160	49.5	5.87	58	27.3	4.8	9.7	0.2	1.6	0.28	0.57	3.53	95	86.4	26.9	311	163	12.3	0.924	5.749	28.1	15.4		3.9	1.2	2.7	3.6	4	23	88	29	5	18.4	417	665	4.5	136	2.5	1.22	1.02	15	female	FALSE	married	non-insurance	GA	FALSE	0	dev
22	156	55	7.95	66.3	25.3	5.2	3.1	0.1	2.01	0.41	0.25	4.3	110	80.9	25.6	316	309	14.2	1.085	2.94	29.7	15.8		8.5	2.7	5.8		10	19				4.1	60	237						0	female	FALSE	unmarried	insurance	SA	FALSE	0	dev
59	146	55	4.72	48.6	43.2	5.3	2.5	0.4	2.04	0.25	0.12	4.38	128	91.8	29.2	318	183	13	0.983	2.796	30.2	16.3	0.1									5.4									2	female	FALSE	married	non-insurance	GA	FALSE	0	dev
55	165	60	3.49	52.7	39	4.6	3.4	0.3	1.36	0.16	0.12	4.58	134	88	29.3	333	255	13.4	1.017	3.074	34.2	14.3										4.04									2	female	FALSE	married	insurance	GA	FALSE	0	dev
38	160	62.5	5.03	57.6	37.8	3.2	1	0.4	1.9	0.16	0.05	4.46	137	90.8	30.7	338	198	13.1	0.992	2.806	32.6	16.3	0.1	14.1	2.9	11.2	1	10	21	74	45	5.3	4.3	58	225	4.1	140	2.41	1.36	0.99	1	female	FALSE	married	non-insurance	GA	FALSE	0	dev
66	168	60	6.51	71.1	23.2	4.9	0.6	0.2	1.51	0.32	0.04	4.61	117	83.7	25.4	303	162	13.1	0.992	4.67	28.9	14.4		9.4	2.2	7.2	1.9	16	28	61	36	6.89	6.3	52	210	4.4	140	2.15	0.97	1.02	1	female	FALSE	married	insurance	NB	FALSE	0	dev
55	169	57	4.01	53.74	42.14	4.24	0.04	0.04	1.694	0.174	0.004	5.15	155	93.8	30.1	321	124.4	10.4	0.92	2.1	30.1	18.5		41.2	7.7	33.5	1.5	34	32	71	46	3.75	5.4	49	188	3.3	143	2.16	1.05	0.94	6	female	FALSE	married	insurance	GA	FALSE	0	dev
56	158	43	3.96	44.2	44.9	6.1	4.5	0.3	1.78	0.24	0.18	4.21	128	92.2	30.4	330	207	12.7	0.958	3.57	25.2	15.5		18.6	3.6	15	3.8	28	37	79	46		5.8	82	233	3.8	139	2.44	1.5	0.94	1	female	FALSE	married	insurance	GA	FALSE	0	dev
56	160	57																																							0	female	missing	missing	insurance	TIVA	FALSE	0	dev
62	162	69	5.6	61.5	30.7	6.1	1.3	0.4	1.72	0.34	0.07	4.78	145	91.4	30.3	332	229	14.2	1.085	2.318	31.1	16.3	0.1	26.8	4.2	22.6	3.6	32	30	63	37		2.9	77	314	3.7	140	2.31	1.15	0.91	2	male	FALSE	married	insurance	GA	FALSE	0	dev
67	167	54	4.74	51.3	43	3.8	1.9	0	2.04	0.18	0.09	4.74	151	93.5	31.9	341	156	12.9	0.975	2.512	23.2	13.8	1.1																		3	female	FALSE	married	insurance	GA	FALSE	0	dev
41	162	60	3.34	50.6	41.6	7.2	0.6	0	1.39	0.24	0.02	3.95	115	90.6	29.1	321	211	13.8	1.051	2.85	32.4	16.2	0.1	11.3	2.5	8.8	0.5	19	31	65	41		6	49	183	4	138	2.18	1.15	1.03	1	female	FALSE	married	insurance	GA	FALSE	0	dev
60	170	71	4.24	52.1	35.4	6.1	5.9	0.5	1.5	0.26	0.25	5.08	151	88.8	29.7	335	142	13.7	1.043	2.738	33.2	14.9		8.7	2.7	6	4.1	33	34	63	39	5.68	8.1	83	243	4.1	142	2.25	1.15	1.09	1	male	FALSE	married	non-insurance	NB	FALSE	0	dev
65	156	62.5	8.22	51.8	35.8	5.6	6.6	0.2	2.94	0.46	0.54	4.89	150	94.7	30.7	324	214	13.5	1.025	3.552	31.3	15	0.1																		3	female	FALSE	married	non-insurance	GA	FALSE	0	dev
29	170	72	6.98	57.3	29.4	9	4	0.3	2.05	0.63	0.28	5.23	142	83.7	27.2	324	215	13.3	1.008	2.703	26.3	15.1	0.1																		2	male	FALSE	married	non-insurance	GA	FALSE	0	dev
37	165	58	5.23	70.2	25.4	3.8	0.4	0.2	1.33	0.2	0.02	3.79	123	99.2	32.5	327	165	13.8	1.051	2.181	36.5	16.2	0.1	14	3.5	10.5	1.6	9	18	66	42		4.1	58	180	3.6	139	2.35	1.23	0.91	1	female	FALSE	married	insurance	GA	FALSE	0	dev
59	155	56	3.68	62.4	31.8	4.1	1.4	0.3	1.17	0.15	0.05	4.65	134	87.3	28.8	330	188	13.2	1	4.2	30.7	14.4		12.1	2.2	9.9	4	15	25	69	42	4.6	3.3	52	211	3.9	141	2.4	1.25	0.93	1	female	FALSE	married	insurance	GA	FALSE	0	dev
61	176	70	4.91	68.9	23.6	5.1	2.4	0	1.16	0.25	0.12	4.32	134	93.8	31	331	150	12.9	0.975	3.919	32.8	13.9	0.1									5.49									1	male	FALSE	married	insurance	GA	FALSE	0	dev
34	168	85	5.14	53.8	39.7	4.7	1.4	0.4	2.04	0.24	0.07	5.77	174	86.3	30.2	349	197	14.6	1.12	3.07	32	14.8	0.1	10	2.3	7.7		17	24			7.7	4.7	78	393	4	138				1	male	FALSE	married	insurance	GA	FALSE	0	dev
85	150	38	5.69	74.1	15.8	6.2	3.5	0.4	0.9	0.35	0.2	2.9	88	94.1	30.3	322	255	14.7	1.128	4.083	28.3	13		8.2	2.1	6.1		20	36	50	28		4.1	52	182	3.7	138				19	female	FALSE	married	insurance	LA	FALSE	0	dev
84	150	50	5.31	60.3	29.9	7	2.4	0.4	1.59	0.37	0.13	3.94	120	94.9	30.5	321	165	12.8	0.966	4.062	29.3	15.6	0.3	12.7	2.3	10.4	3.7	11	28	63	36	4.74	5.7	54	165	3.3	144	2.19	1.16	1.09	1	female	FALSE	married	non-insurance	GA	FALSE	0	dev
42	170	89																																							0	male	FALSE	married	insurance	GA	TRUE	0	dev
58	162	55																																							0	female	missing	missing	non-insurance	TIVA	FALSE	0	dev
78	160	60	6.69	51.2	40.7	4.9	2.8	0.4	2.72	0.33	0.19	4.22	126	96.2	29.9	310	199	14.2	1.085	3.387	30.8	15.6																			2	female	FALSE	married	insurance	EA	FALSE	0	dev
58	170	58.5	5.91	65.7	28.3	5.1	0.7	0.2	1.67	0.3	0.04	3.87	117	94.1	30.2	321	114	13.4	1.017	3.211	28.3	16	0.1																		1	female	FALSE	married	non-insurance	GA	FALSE	0	dev
70	165	57	5.03	61	28.4	5.8	4.2	0.6	1.43	0.29	0.21	4.04	128	98.5	31.7	322	344	13.5	1.025	3.768	25.9	16.6	0.1	11.7	1.7	10	7.5	13	20	76	38		5.1	112	305	3.3	145	2.36	1.1	0.93	2	female	FALSE	married	insurance	GA	FALSE	0	dev
67	158	63	6.5	57	36.6	4	1.8	0.6	2.38	0.26	0.12	4.52	143	96	31.6	329	192	12.5	0.941	3.674	28.8	15.7																			2	female	FALSE	married	insurance	GA	FALSE	0	dev
54	163	71	8.31	55.3	34.8	7	2.3	0.6	2.89	0.58	0.19	4.96	156	97.2	31.5	324	226	12.9	0.975	2.82	28.5	12.6		11.2	2.2	9	3.9	21	33	66	42	4.8	3.3	65	326	4.1	141	2.33	1.21	1.05	3	male	FALSE	married	non-insurance	GA	FALSE	0	dev
45	168	70	6.5	66.1	29.4	2.9	1.4	0.2	1.91	0.19	0.09	4.5	138	89.6	30.7	342	220	13.4	1.017	2.959	29.6	15.8	0.1																		2	female	FALSE	married	non-insurance	GA	FALSE	0	dev
27	162	47																																							0	female	missing	missing	non-insurance	TIVA	FALSE	0	dev
55	158	65																																							0	female	FALSE	married	insurance	EA	FALSE	0	dev
62	168	67	7.17	63	28.5	6.4	1.8	0.3	2.04	0.46	0.13	5.37	160	90.5	29.8	329	147	13.3	1.008	2.691	30.7	15.7	0.1									5									2	male	FALSE	married	non-insurance	GA	FALSE	0	dev
20	160	45	5.68	57.4	32.2	6.3	3.7	0.4	1.83	0.36	0.21	4.26	120	90.4	28.2	312	220	16.7	1.301	2.178	32	16.3	0.1																		4	female	FALSE	unmarried	non-insurance	GA	FALSE	0	dev
51	163	65	7.09	62.2	30.3	4.7	2.7	0.1	2.15	0.33	0.19	5.08	95	66.1	18.7	283	365	13.1	0.992	3.096	30	15.3																			3	female	FALSE	married	insurance	GA	FALSE	0	dev
70	170	61	5.16	58.7	28.5	8.3	4.3	0.2	1.47	0.43	0.22	3.85	130	100.3	33.8	337	172	14.1	1.077	4.006	28.7	17	0.2																		4	male	FALSE	married	non-insurance	GA	FALSE	0	dev
61	160	57	6.41	58.2	33.2	6.4	2	0.2	2.13	0.41	0.13	3.99	124	97.7	31.1	318	185	13.7	1.043	3.415	30	13.6		6.6	1.9	4.7		136	56												3	female	FALSE	married	non-insurance	GA	FALSE	0	dev
68	170		4.7	55.4	35.3	5.3	3.6	0.4	1.66	0.25	0.17	4.39	141	97	32.1	331	135	14	1.068	3.777	27.5	15.9	0.1																		3	male	FALSE	married	non-insurance	GA	FALSE	0	dev
50	160	70	4.4	59.1	31.4	4.3	5	0.2	1.38	0.19	0.22	5.74	117	65.9	20.4	310	286	14.6	1.12	4.153	27.6	14.2																			3	female	FALSE	married	non-insurance	GA	FALSE	0	dev
60	156	62	6.45	58.7	35.7	4.8	0.6	0.2	2.3	0.31	0.04	4.56	143	93.9	31.4	334	223	14.4	1.102	3.159	30.1	12.3		14.3	2.5	11.8		44	42				4.3	60	255	3.8	135				1	female	FALSE	married	insurance	NB	FALSE	0	dev
54	164	60	5.06	43.9	46.6	4.9	4	0.6	2.36	0.25	0.2	4.4	121	85	27.5	324	156	12.927	0.9858	2.5919	29	16.5		14.8	2	12.8	3.4	11	20	61	37	5.1	4.4	65	257	4.2	145				2	female	FALSE	married	insurance	TIVA	FALSE	0	dev
58	162	64	5.49	75.1	20	2.2	2.2	0.5	1.1	0.12	0.12	4.83	143	90.3	29.6	328	117	15.1	1.163	2.885	29.8	16.1		14.2	3	11.2	2	16	24	72	44	5	5.1	56	304	3.9	141	2.42	1.31	1	4	female	FALSE	married	non-insurance	GA	FALSE	0	dev
28	162	61	4.7	56.9	37.4	4.9	0.6	0.2	1.76	0.23	0.03	4.4	130	88.4	29.5	334	158	14.7	1.128	2.196	29.5	17.6																			4	female	FALSE	married	insurance	GA	FALSE	0	dev
59	170	72	5.87	49.5	42.8	4.8	2.6	0.3	2.51	0.28	0.15	4.97	156	92.8	31.4	338	144	13.6	1.034	2.545	30.6	16.1	0.1																		4	male	FALSE	married	insurance	GA	FALSE	0	dev
60	174	76	4.47	55.7	34	6.3	3.8	0.2	1.52	0.28	0.17	4.95	154	91.9	31.1	338	155	14.043	1.0816	3.1304	28.6	16.7		13.3	1.5	11.8	1.7	30	25	52	29	4.9	5.4	90	301	3.5	141	2.15	1.17	1.02	3	male	FALSE	married	insurance	GA	FALSE	0	dev
47	163	75	6.18	55.2	34.3	6.3	4	0.2	2.12	0.39	0.25	4.84	127	81.2	26.2	323	258	13	0.983	3.083	27.9	15.1		6.5	0.2	6.3	4	15	23	69	39		3.4	59	213	3.8	135				10	female	FALSE	married	insurance	GA	FALSE	0	dev
63	168	57	8.75	55.9	33.8	5.6	4	0.7	2.96	0.49	0.35	4.8	146	93.8	30.4	324	297	13.6	1.034	4.57	34.3	13.8																			13	male	FALSE	married	non-insurance	GA	FALSE	0	dev
46	171	100	9.13	77.7	13.8	6.7	1.6	0.2	1.26	0.61	0.15	4.82	148	91.7	30.7	335	179	15.8	1.223	5.405	31.2	11.3		76				83	43	68	37										7	male	FALSE	married	insurance	GA	FALSE	0	dev
33	160	55	11.46	81.61	15.02	2.9	0.3	0.2	1.72	0.33	0.04	4.32	132	90.3	30.6	338	253	12.4	1.08	2.7	23	19.5		12				8	14	78	40		4.3	41	292	3.6	139				1	female	FALSE	married	insurance	SA	FALSE	0	dev
81	160	47	6.46	64.7	20.7	10.7	3.4	0.5	1.34	0.69	0.22	3.57	105	92.7	29.4	317	316	14.7	1.128	4.619	27	15.5		15.9	3.6	12.3	1.8	11	18	60	33		2.1	51	157	3.4	142	2.19	1.49	0.78	27	female	FALSE	married	insurance	GA	FALSE	0	dev
57	167	72	4.81	64	27.4	4	4.2	0.4	1.32	0.19	0.2	3.56	101	88.2	28.4	322	246	12.9	0.975	5.927	31.8	12.4											2.9	78	187						7	male	FALSE	married	non-insurance	GA	FALSE	0	dev
78	152	48	5.77	65.4	28.2	5.2	1	0.2	1.63	0.3	0.06	4.59	139	92.2	30.3	329	177	13.4	1.017	2.808	29.6	15		16.8	3.4	13.4	3.6	11	28	72	44		4.8	69	235	4	143				2	female	FALSE	married	insurance	TIVA	FALSE	0	dev
60	162	67.5	5.12	56.8	37.1	4.1	1.8	0.2	1.9	0.21	0.09	4.05	129	97	31.9	328	175	13.2	1	2.867	33.1	15.1	0.2																		4	female	FALSE	married	insurance	GA	FALSE	0	dev
39	165	65																																							0	female	missing	missing	insurance	TIVA	FALSE	0	dev
88	160		9	83.3	11.3	4.3	1	0.1	1.02	0.39	0.09	3.2	95	93.4	29.7	318	146	13.95	1.0732	5.78	23.5	13.9		20.8	3.2	17.6	1	12	29	61	34	9.3	6.7	93	278	3.6	139	2.17	0.91	0.86	3	female	FALSE	married	insurance	GA	FALSE	0	dev
57	169	71	4.97	59.2	31.8	5.2	3.6	0.2	1.58	0.26	0.18	4.18	126	95.2	30.1	317	197	13.9	1.06	2.995	33.3	13.3																			4	female	FALSE	married	non-insurance	GA	FALSE	0	dev
64	164	54	6.04	59.3	34.9	3.3	2.2	0.3	2.11	0.2	0.13	4.48	135	92.9	30.1	325	197	13.1	0.992	4.041	35.1	15.1	0.1	11.4	2.4	9	2.1	24	32	78	45		4.7	55	199	3.8	141	2.45	1.22	1.01	1	female	FALSE	married	insurance	GA	FALSE	0	dev
58	175	80	5.84	68	22.3	5.3	4.1	0.3	1.3	0.31	0.24	5.41	157	88.9	29	326	215	14.2	1.085	2.775	27.8	14	0.1																		5	male	FALSE	married	insurance	GA	FALSE	0	dev
59	165	70	5.06	65.6	30.2	3	0.6	0.6	1.53	0.15	0.03	4.33	133	93.1	30.7	330	202	14.1	1.077	3.554	27.4	13.9	0.1	7.1	1.4	5.7	6	30	30	76	41		6	60	230	3.7	140	2.31	1.11	1.15	1	female	FALSE	married	insurance	GA	FALSE	0	dev
70	158	54	6.13	61.3	32.3	5.2	1	0.2	1.98	0.32	0.06	4.38	135	97.7	30.8	315	191	13.7	1.043	3.4	30.8	14.8	0.1																		3	female	FALSE	married	insurance	GA	FALSE	0	dev
67	155	53	4.97	58.8	31.4	7.8	2	0	1.56	0.39	0.1	4.45	136	90.8	30.6	337	142	13.5	1.025	2.245	32.5	14.1	0.1	13.1	3	10.1	4	28	41	79	46		6	55	204	3.7	142	2.45	1	1.18	1	female	FALSE	married	insurance	GA	FALSE	0	dev
53	172	75	5.37	60.2	30.5	5.4	3.7	0.2	1.64	0.29	0.2	4.49	135	91.8	30.1	328	179	14	1.068	3.974	28.8	16.6	0.1																		6	male	FALSE	married	non-insurance	GA	FALSE	0	dev
59	165	76	5.94	51.7	39.1	4.2	4.5	0.5	2.32	0.25	0.27	3.88	124	94.8	32	337	223	13.7	1.043	3.566	26.5	15.1		11.2	1.5	9.7	1	15	21	59	36	8.9	4.2	54	223	4.3	140	2.34	1.46	0.87	3	female	FALSE	married	insurance	GA	FALSE	0	dev
43	154	54	7.28	61.6	33.4	4.4	0.3	0.3	2.43	0.32	0.02	4.56	139	92.1	30.5	331	282	14.6	1.12	2.922	25.2	14.8																			5	female	FALSE	married	non-insurance	GA	FALSE	0	dev
59	170	61	5.46	60.9	33.2	3.5	2	0.4	1.81	0.19	0.11	4.38	138	92	31.5	342	182	13.9	1.06	3.079	33.7	14.3	0.1	9.7	2.4	7.3	2.2	14	20	75	41		8.9	58	337	4.2	140	2.39	1.31	1.17	1	female	FALSE	married	insurance	GA	FALSE	0	dev
41	160	67	4.19	57.3	34.1	7.4	1	0.2	1.43	0.31	0.04	4.96	138	85.3	27.8	326	147	13	0.983	3.616	26.8	14.2	0.1																		3	female	FALSE	married	insurance	GA	FALSE	0	dev
70	179	77	7.84	73.2	19.5	5	2.2	0.1	1.53	0.39	0.17	4.65	146	91.8	31.4	342	152	15.1	1.249	2.672	28.3	12.5	0.1																		4	male	FALSE	married	insurance	GA	FALSE	0	dev
36	170	60	4.1	56.6	38	3.7	1.2	0.5	1.56	0.15	0.05	4.31	136	95.6	31.6	330	197	14.5	1.111	1.867	28	15.8	0.1									5.1									5	female	FALSE	married	insurance	GA	FALSE	0	dev
32	174	105	8.39	62.4	30.5	3.1	3.8	0.2	2.56	0.26	0.32	5.13	164	92.8	32	345	177	13.2	1	2.44	29	13.2	0.1	11.6	3.3	8.3	1.9	41	37	76	48		5.1	65	304	4.2	142	2.44	1.19	1.04	3	male	FALSE	married	insurance	GA	FALSE	0	dev
19	164	46	4.55	73.7	20.4	4.2	1.3	0.4	0.93	0.19	0.06	4.51	136	86.9	30.2	347	224	14.2	1.085	3.799	29.5	15.5										5.2									8	female	FALSE	unmarried	non-insurance	GA	FALSE	0	dev
59	168	61	6.21	57.8	34.9	5.3	1.8	0.2	2.17	0.33	0.11	5.29	165	92.1	31.2	339	231	13.6	1.034	2.697	28.5	16.4	0.1									4.7									6	male	FALSE	married	insurance	GA	FALSE	0	dev
63	158	68	4.6	61.1	34.1	3.7	0.9	0.2	1.57	0.17	0.04	4.24	124	89.9	29.2	325	268	13.2	1	3.889	29.8	12.6																			4	female	FALSE	married	insurance	GA	FALSE	0	dev
69	165	56	6.3	61.1	30.2	4.3	4.1	0.3	1.9	0.27	0.26	5.03	159	94.4	31.6	335	111	14.6	1.12	4.071	26.4	14	0.1																		3	male	FALSE	married	insurance	GA	FALSE	0	dev
36	176	56	3.94	63.4	28.7	4.8	2.8	0.3	1.13	0.19	0.11	4.57	138	91	30.2	332	234	15.1	1.163	2.931	36.7	16		25.5	6.7	18.8	3.9	185	102	76	44	4.44	5.8	85	421	4.2	139	2.46	1.11	1.02	1	male	FALSE	married	insurance	GA	FALSE	0	dev
57	157	55	6.31	48.8	42.3	5.5	2.9	0.5	2.67	0.35	0.18	4.62	140	89.4	30.3	339	291	12.5	0.941	3.224	26.2	12.1		11.5	1.8	9.7	0.6	15	40	70	41	4.5	3.1	60	257	4.5	142				1	female	FALSE	married	insurance	TIVA	FALSE	0	dev
62	160	65	5.74	62.3	25.4	3.5	8.5	0.3	1.46	0.2	0.49	4.56	139	93	30.5	328	243	12.4	0.932	4.934	31.8	14.8																			2	female	FALSE	married	non-insurance	GA	FALSE	0	dev
37	170	70	7.69	70.6	20.7	7.7	0.9	0.1	1.59	0.59	0.07	4.09	127	94.1	31.1	330	157	12.2	1.07	2.76	23.8	18.5		46.8	20.3	26.5	0.8	96	33	67	34	4.6	3.9	64	121	4.6	139	2.33	1.11	0.94	5	male	FALSE	married	insurance	GA	FALSE	0	dev
33	164	55	7.34	49.1	37.2	5.7	7.5	0.5	2.73	0.42	0.55	4.59	139	92.2	30.3	329	259	14.2	1.085	3.585	36.1	14																			1	female	FALSE	married	insurance	TIVA	FALSE	0	dev
56	163	53	4.06	67.5	28.3	3	1	0.2	1.15	0.12	0.04	4.84	137	87.2	28.3	325	176	13	0.983	2.716	30.4	14.5	0.1																		2	female	FALSE	married	insurance	GA	FALSE	0	dev
39	165	60																																							1	female	FALSE	married	insurance	TIVA	FALSE	0	dev
[truncated: 19,612 more rows]
